# Supplementary material for: Stability of gabapentin in extemporaneously compounded oral suspensions
Source: PLoS One. 2017 Apr 17;12(4):e0175208. doi: 10.1371/journal.pone.0175208 (PMC5393583; doi:10.1371/journal.pone.0175208)
Supplement: S1 Appendix — Excel file containing all reported HPLC results. (XLSX) [file pone.0175208.s002.xlsx]

## Sheet: interdayom
	Data Filename	Sample Name	Ret. Time	Area	Height	Day		Interday
1	STD000_001.lcd(Read only)	STD000	-----	-----	-----			Mean	SD	RSD
2	STD0.5_002.lcd(Read only)	STD0.5	3.261	317156	53719			1.53225e+06	41243	0.0269166
3	STD1.0_003.lcd(Read only)	STD1.0	3.278	634427	27007
4	STD2.5_004.lcd(Read only)	STD2.5	3.197	1568514	121778	0
5	STD3.75_005.lcd(Read only)	STD3.75	3.167	2354164	176321
6	STD5.0_006.lcd(Read only)	STD5.0	3.127	3121733	224143
7	STD000_007.lcd(Read only)	STD000	-----	-----	-----
8	STD0.5_008.lcd(Read only)	STD0.5	3.224	312695	53549
9	STD1.0_009.lcd(Read only)	STD1.0	3.223	632901	53135
10	STD2.5_010.lcd(Read only)	STD2.5	3.17	1565020	121856	0
11	STD3.75_011.lcd(Read only)	STD3.75	3.137	2349624	174333
12	STD5.0_012.lcd(Read only)	STD5.0	3.1	3125905	225812
13	STD000_013.lcd(Read only)	STD000	-----	-----	-----
14	STD0.5_014.lcd(Read only)	STD0.5	3.209	313400	28739
15	STD1.0_015.lcd(Read only)	STD1.0	3.181	631304	54930
16	STD2.5_016.lcd(Read only)	STD2.5	3.135	1557200	125298	0
17	STD3.75_017.lcd(Read only)	STD3.75	3.111	2335585	181928
18	STD5.0_018.lcd(Read only)	STD5.0	3.077	3111978	235877
19	STD000_063.lcd(Read only)	STD000	-----	-----	-----
20	pa_pur_bout_A_OM_25C_T0_064.lcd(Read only)	pa_pur_bout_A_OM_25C_T0	2.883	1698762	149277
21	pa_pur_bout_A_OM_25C_T0_065.lcd(Read only)	pa_pur_bout_A_OM_25C_T0	2.885	1696193	148289
22	pa_pur_bout_B_OM_25C_T0_066.lcd(Read only)	pa_pur_bout_B_OM_25C_T0	2.874	1673690	146414
23	pa_pur_bout_B_OM_25C_T0_067.lcd(Read only)	pa_pur_bout_B_OM_25C_T0	2.883	1673184	145194
24	pa_pur_bout_C_OM_25C_T0_068.lcd(Read only)	pa_pur_bout_C_OM_25C_T0	2.872	1702967	146908
25	pa_pur_bout_C_OM_25C_T0_069.lcd(Read only)	pa_pur_bout_C_OM_25C_T0	2.874	1704488	145990
26	STD000_070.lcd(Read only)	STD000	-----	-----	-----
27	pa_pur_ser_A_OM_25C_T0_071.lcd(Read only)	pa_pur_ser_A_OM_25C_T0	2.867	1711793	146577
28	pa_pur_ser_A_OM_25C_T0_072.lcd(Read only)	pa_pur_ser_A_OM_25C_T0	2.874	1712943	145847
29	pa_pur_ser_B_OM_25C_T0_073.lcd(Read only)	pa_pur_ser_B_OM_25C_T0	2.869	1713003	145915
30	pa_pur_ser_B_OM_25C_T0_074.lcd(Read only)	pa_pur_ser_B_OM_25C_T0	2.867	1707200	145302
31	pa_pur_ser_C_OM_25C_T0_075.lcd(Read only)	pa_pur_ser_C_OM_25C_T0	2.865	1719451	145870
32	pa_pur_ser_C_OM_25C_T0_076.lcd(Read only)	pa_pur_ser_C_OM_25C_T0	2.87	1718452	145043
33	STD000_077.lcd(Read only)	STD000	-----	-----	-----
34	compr_bout_A_OM_25C_T0_078.lcd(Read only)	compr_bout_A_OM_25C_T0	2.864	1759840	147968
35	compr_bout_A_OM_25C_T0_079.lcd(Read only)	compr_bout_A_OM_25C_T0	2.866	1757548	147239
36	compr_bout_B_OM_25C_T0_080.lcd(Read only)	compr_bout_B_OM_25C_T0	2.864	1680712	140727
37	compr_bout_B_OM_25C_T0_081.lcd(Read only)	compr_bout_B_OM_25C_T0	2.865	1680607	140348
38	compr_bout_C_OM_25C_T0_082.lcd(Read only)	compr_bout_C_OM_25C_T0	2.864	1725628	143719
39	compr_bout_C_OM_25C_T0_083.lcd(Read only)	compr_bout_C_OM_25C_T0	2.857	1719414	143159
40	STD000_084.lcd(Read only)	STD000	-----	-----	-----
41	compr_ser_A_OM_25C_T0_085.lcd(Read only)	compr_ser_A_OM_25C_T0	2.863	1672274	138819
42	compr_ser_A_OM_25C_T0_086.lcd(Read only)	compr_ser_A_OM_25C_T0	2.861	1666896	137934
43	compr_ser_B_OM_25C_T0_087.lcd(Read only)	compr_ser_B_OM_25C_T0	2.864	1725603	143284
44	compr_ser_B_OM_25C_T0_088.lcd(Read only)	compr_ser_B_OM_25C_T0	2.865	1726248	143107
45	compr_ser_C_OM_25C_T0_089.lcd(Read only)	compr_ser_C_OM_25C_T0	2.87	1686371	139267
46	compr_ser_C_OM_25C_T0_090.lcd(Read only)	compr_ser_C_OM_25C_T0	2.864	1691250	139501
47	STD000_091.lcd(Read only)	STD000	-----	-----	-----
48	STD2.5_092.lcd(Read only)	STD2.5	2.867	1534048	128929	0
48	STD000_049.lcd(Read only)	STD000	-----	-----	-----
49	pa_pur_bout_A_OM_25C_T7_050.lcd(Read only)	pa_pur_bout_A_OM_25C_T7	2.923	1702185	183894
50	pa_pur_bout_A_OM_25C_T7_051.lcd(Read only)	pa_pur_bout_A_OM_25C_T7	2.924	1700878	182971
51	pa_pur_bout_B_OM_25C_T7_052.lcd(Read only)	pa_pur_bout_B_OM_25C_T7	2.918	1662041	179886
52	pa_pur_bout_B_OM_25C_T7_053.lcd(Read only)	pa_pur_bout_B_OM_25C_T7	2.929	1686285	180888
53	pa_pur_bout_C_OM_25C_T7_054.lcd(Read only)	pa_pur_bout_C_OM_25C_T7	2.923	1678696	179243
54	pa_pur_bout_C_OM_25C_T7_055.lcd(Read only)	pa_pur_bout_C_OM_25C_T7	2.933	1703090	179663
55	STD000_056.lcd(Read only)	STD000	-----	-----	-----
56	pa_pur_ser_A_OM_25C_T7_057.lcd(Read only)	pa_pur_ser_A_OM_25C_T7	2.913	1703942	182289
57	pa_pur_ser_A_OM_25C_T7_058.lcd(Read only)	pa_pur_ser_A_OM_25C_T7	2.917	1716196	183572
58	pa_pur_ser_B_OM_25C_T7_059.lcd(Read only)	pa_pur_ser_B_OM_25C_T7	2.915	1714405	182855
59	pa_pur_ser_B_OM_25C_T7_060.lcd(Read only)	pa_pur_ser_B_OM_25C_T7	2.917	1719191	182767
60	pa_pur_ser_C_OM_25C_T7_061.lcd(Read only)	pa_pur_ser_C_OM_25C_T7	2.917	1680359	179163
61	pa_pur_ser_C_OM_25C_T7_062.lcd(Read only)	pa_pur_ser_C_OM_25C_T7	2.918	1679061	178674
62	STD000_063.lcd(Read only)	STD000	-----	-----	-----
63	compr_bout_A_OM_25C_T7_064.lcd(Read only)	compr_bout_A_OM_25C_T7	2.915	1647571	176423
64	compr_bout_A_OM_25C_T7_065.lcd(Read only)	compr_bout_A_OM_25C_T7	2.919	1667511	178057
65	compr_bout_B_OM_25C_T7_066.lcd(Read only)	compr_bout_B_OM_25C_T7	2.919	1615253	172538
66	compr_bout_B_OM_25C_T7_067.lcd(Read only)	compr_bout_B_OM_25C_T7	2.92	1624835	173244
67	compr_bout_C_OM_25C_T7_068.lcd(Read only)	compr_bout_C_OM_25C_T7	2.922	1607228	170808
68	compr_bout_C_OM_25C_T7_069.lcd(Read only)	compr_bout_C_OM_25C_T7	2.925	1617723	170998
69	STD000_070.lcd(Read only)	STD000	-----	-----	-----
70	compr_ser_A_OM_25C_T7_071.lcd(Read only)	compr_ser_A_OM_25C_T7	2.913	1628714	173861
71	compr_ser_A_OM_25C_T7_072.lcd(Read only)	compr_ser_A_OM_25C_T7	2.912	1620279	174151
72	compr_ser_B_OM_25C_T7_073.lcd(Read only)	compr_ser_B_OM_25C_T7	2.92	1596951	171128
73	compr_ser_B_OM_25C_T7_074.lcd(Read only)	compr_ser_B_OM_25C_T7	2.911	1572979	170494
74	compr_ser_C_OM_25C_T7_075.lcd(Read only)	compr_ser_C_OM_25C_T7	2.911	1690315	180363
75	compr_ser_C_OM_25C_T7_076.lcd(Read only)	compr_ser_C_OM_25C_T7	2.906	1671048	179780
76	STD000_077.lcd(Read only)	STD000	-----	-----	-----
77	STD2.5_078.lcd(Read only)	STD2.5	2.922	1415087	155743	7
78	STD000_079.lcd(Read only)	STD000	-----	-----	-----
79	pa_pur_bout_A_OM_25C_T14_080.lcd(Read only)	pa_pur_bout_A_OM_25C_T14	2.912	1610756	175687
80	pa_pur_bout_A_OM_25C_T14_081.lcd(Read only)	pa_pur_bout_A_OM_25C_T14	2.911	1606759	175519
81	pa_pur_bout_B_OM_25C_T14_082.lcd(Read only)	pa_pur_bout_B_OM_25C_T14	2.91	1652724	179809
82	pa_pur_bout_B_OM_25C_T14_083.lcd(Read only)	pa_pur_bout_B_OM_25C_T14	2.908	1648938	179580
83	pa_pur_bout_C_OM_25C_T14_084.lcd(Read only)	pa_pur_bout_C_OM_25C_T14	2.908	1576783	173792
84	pa_pur_bout_C_OM_25C_T14_085.lcd(Read only)	pa_pur_bout_C_OM_25C_T14	2.907	1575339	174699
85	STD000_086.lcd(Read only)	STD000	-----	-----	-----
86	pa_pur_ser_A_OM_25C_T14_087.lcd(Read only)	pa_pur_ser_A_OM_25C_T14	2.902	1599529	176636
87	pa_pur_ser_A_OM_25C_T14_088.lcd(Read only)	pa_pur_ser_A_OM_25C_T14	2.901	1595895	176419
88	pa_pur_ser_B_OM_25C_T14_089.lcd(Read only)	pa_pur_ser_B_OM_25C_T14	2.904	1629943	179697
89	pa_pur_ser_B_OM_25C_T14_090.lcd(Read only)	pa_pur_ser_B_OM_25C_T14	2.896	1606978	179719
90	pa_pur_ser_C_OM_25C_T14_091.lcd(Read only)	pa_pur_ser_C_OM_25C_T14	2.895	1620061	180983
91	pa_pur_ser_C_OM_25C_T14_092.lcd(Read only)	pa_pur_ser_C_OM_25C_T14	2.891	1604836	179544
92	STD000_093.lcd(Read only)	STD000	-----	-----	-----
93	compr_bout_A_OM_25C_T14_094.lcd(Read only)	compr_bout_A_OM_25C_T14	2.901	1595021	177358
94	compr_bout_A_OM_25C_T14_095.lcd(Read only)	compr_bout_A_OM_25C_T14	2.899	1592351	177714
95	compr_bout_B_OM_25C_T14_096.lcd(Read only)	compr_bout_B_OM_25C_T14	2.896	1556468	174778
96	compr_bout_B_OM_25C_T14_097.lcd(Read only)	compr_bout_B_OM_25C_T14	2.895	1556728	175162
97	compr_bout_C_OM_25C_T14_098.lcd(Read only)	compr_bout_C_OM_25C_T14	2.896	1542714	174204
98	compr_bout_C_OM_25C_T14_099.lcd(Read only)	compr_bout_C_OM_25C_T14	2.898	1553224	174429
99	STD000_100.lcd(Read only)	STD000	-----	-----	-----
100	compr_ser_A_OM_25C_T14_101.lcd(Read only)	compr_ser_A_OM_25C_T14	2.896	1559213	175928
101	compr_ser_A_OM_25C_T14_102.lcd(Read only)	compr_ser_A_OM_25C_T14	2.895	1559206	176599
102	compr_ser_B_OM_25C_T14_103.lcd(Read only)	compr_ser_B_OM_25C_T14	2.895	1545870	174516
103	compr_ser_B_OM_25C_T14_104.lcd(Read only)	compr_ser_B_OM_25C_T14	2.892	1538724	173709
104	compr_ser_C_OM_25C_T14_105.lcd(Read only)	compr_ser_C_OM_25C_T14	2.887	1612215	182494
105	compr_ser_C_OM_25C_T14_106.lcd(Read only)	compr_ser_C_OM_25C_T14	2.889	1626189	182817
106	STD000_107.lcd(Read only)	STD000	-----	-----	-----
22	STD000_002.lcd(Read only)	STD000	-----	-----	-----
23	pa_pur_bout_A_OM_25C_T30_003.lcd(Read only)	pa_pur_bout_A_OM_25C_T30	3.103	1676075	141391
24	pa_pur_bout_A_OM_25C_T30_004.lcd(Read only)	pa_pur_bout_A_OM_25C_T30	3.101	1677174	142783
25	pa_pur_bout_B_OM_25C_T30_005.lcd(Read only)	pa_pur_bout_B_OM_25C_T30	3.095	1659379	141913
26	pa_pur_bout_B_OM_25C_T30_006.lcd(Read only)	pa_pur_bout_B_OM_25C_T30	3.09	1662572	143056
27	pa_pur_bout_C_OM_25C_T30_007.lcd(Read only)	pa_pur_bout_C_OM_25C_T30	3.086	1680687	145575
28	pa_pur_bout_C_OM_25C_T30_008.lcd(Read only)	pa_pur_bout_C_OM_25C_T30	3.087	1682960	146922
29	STD000_009.lcd(Read only)	STD000	-----	-----	-----
30	pa_pur_ser_A_OM_25C_T30_010.lcd(Read only)	pa_pur_ser_A_OM_25C_T30	3.078	1667931	147252
31	pa_pur_ser_A_OM_25C_T30_011.lcd(Read only)	pa_pur_ser_A_OM_25C_T30	3.074	1663553	146990
32	pa_pur_ser_B_OM_25C_T30_012.lcd(Read only)	pa_pur_ser_B_OM_25C_T30	3.075	1673294	148408
33	pa_pur_ser_B_OM_25C_T30_013.lcd(Read only)	pa_pur_ser_B_OM_25C_T30	3.073	1675891	151326
34	pa_pur_ser_C_OM_25C_T30_014.lcd(Read only)	pa_pur_ser_C_OM_25C_T30	3.061	1683439	154309
35	pa_pur_ser_C_OM_25C_T30_015.lcd(Read only)	pa_pur_ser_C_OM_25C_T30	3.058	1682590	154620
36	STD000_016.lcd(Read only)	STD000	-----	-----	-----
37	compr_bout_A_OM_25C_T30_017.lcd(Read only)	compr_bout_A_OM_25C_T30	3.049	1694532	156323
38	compr_bout_A_OM_25C_T30_018.lcd(Read only)	compr_bout_A_OM_25C_T30	3.046	1696271	156909
39	compr_bout_B_OM_25C_T30_019.lcd(Read only)	compr_bout_B_OM_25C_T30	3.039	1690080	157339
40	compr_bout_B_OM_25C_T30_020.lcd(Read only)	compr_bout_B_OM_25C_T30	3.042	1691398	157222
41	compr_bout_C_OM_25C_T30_021.lcd(Read only)	compr_bout_C_OM_25C_T30	3.043	1682976	156509
42	compr_bout_C_OM_25C_T30_022.lcd(Read only)	compr_bout_C_OM_25C_T30	3.039	1686941	156819
43	STD000_023.lcd(Read only)	STD000	-----	-----	-----
44	compr_ser_A_OM_25C_T30_024.lcd(Read only)	compr_ser_A_OM_25C_T30	3.029	1697042	157572
45	compr_ser_A_OM_25C_T30_025.lcd(Read only)	compr_ser_A_OM_25C_T30	3.03	1698920	157110
46	compr_ser_B_OM_25C_T30_026.lcd(Read only)	compr_ser_B_OM_25C_T30	3.03	1669863	154596
47	compr_ser_B_OM_25C_T30_027.lcd(Read only)	compr_ser_B_OM_25C_T30	3.026	1670889	154699
48	compr_ser_C_OM_25C_T30_028.lcd(Read only)	compr_ser_C_OM_25C_T30	3.026	1671042	153735
49	compr_ser_C_OM_25C_T30_029.lcd(Read only)	compr_ser_C_OM_25C_T30	3.024	1679942	154125
50	STD000_030.lcd(Read only)	STD000	-----	-----	-----
51	STD2.5_031.lcd(Read only)	STD2.5	3.035	1538913	142132	30
52	STD000_032.lcd(Read only)	STD000	-----	-----	-----
53	pa_pur_bout_A_OM_25C_T45_033.lcd(Read only)	pa_pur_bout_A_OM_25C_T45	3.021	1664879	152385
54	pa_pur_bout_A_OM_25C_T45_034.lcd(Read only)	pa_pur_bout_A_OM_25C_T45	3.017	1686072	153444
55	pa_pur_bout_B_OM_25C_T45_035.lcd(Read only)	pa_pur_bout_B_OM_25C_T45	3.015	1580857	144766
56	pa_pur_bout_B_OM_25C_T45_036.lcd(Read only)	pa_pur_bout_B_OM_25C_T45	3.015	1580954	144303
57	pa_pur_bout_C_OM_25C_T45_037.lcd(Read only)	pa_pur_bout_C_OM_25C_T45	3.014	1690361	152949
58	pa_pur_bout_C_OM_25C_T45_038.lcd(Read only)	pa_pur_bout_C_OM_25C_T45	3	1697519	152412
59	STD000_039.lcd(Read only)	STD000	-----	-----	-----
60	pa_pur_ser_A_OM_25C_T45_040.lcd(Read only)	pa_pur_ser_A_OM_25C_T45	2.999	1679996	151225
61	pa_pur_ser_A_OM_25C_T45_041.lcd(Read only)	pa_pur_ser_A_OM_25C_T45	2.996	1688881	151957
62	pa_pur_ser_B_OM_25C_T45_042.lcd(Read only)	pa_pur_ser_B_OM_25C_T45	3.001	1608099	144385
63	pa_pur_ser_B_OM_25C_T45_043.lcd(Read only)	pa_pur_ser_B_OM_25C_T45	3.006	1606705	144177
64	pa_pur_ser_C_OM_25C_T45_044.lcd(Read only)	pa_pur_ser_C_OM_25C_T45	3.001	1627695	145181
65	pa_pur_ser_C_OM_25C_T45_045.lcd(Read only)	pa_pur_ser_C_OM_25C_T45	3.003	1641944	145865
66	STD000_046.lcd(Read only)	STD000	-----	-----	-----
67	compr_bout_A_OM_25C_T45_047.lcd(Read only)	compr_bout_A_OM_25C_T45	2.993	1646819	146999
68	compr_bout_A_OM_25C_T45_048.lcd(Read only)	compr_bout_A_OM_25C_T45	2.991	1647498	147883
69	compr_bout_B_OM_25C_T45_049.lcd(Read only)	compr_bout_B_OM_25C_T45	2.994	1666240	150461
70	compr_bout_B_OM_25C_T45_050.lcd(Read only)	compr_bout_B_OM_25C_T45	2.981	1678487	152535
71	compr_bout_C_OM_25C_T45_051.lcd(Read only)	compr_bout_C_OM_25C_T45	2.985	1670447	152277
72	compr_bout_C_OM_25C_T45_052.lcd(Read only)	compr_bout_C_OM_25C_T45	2.987	1668111	152314
73	STD000_053.lcd(Read only)	STD000	-----	-----	-----
74	compr_ser_A_OM_25C_T45_054.lcd(Read only)	compr_ser_A_OM_25C_T45	2.985	1625483	148934
75	compr_ser_A_OM_25C_T45_055.lcd(Read only)	compr_ser_A_OM_25C_T45	2.974	1646607	151242
76	compr_ser_B_OM_25C_T45_056.lcd(Read only)	compr_ser_B_OM_25C_T45	2.976	1588549	146275
77	compr_ser_B_OM_25C_T45_057.lcd(Read only)	compr_ser_B_OM_25C_T45	2.983	1594593	146678
78	compr_ser_C_OM_25C_T45_058.lcd(Read only)	compr_ser_C_OM_25C_T45	2.971	1656229	151773
79	compr_ser_C_OM_25C_T45_059.lcd(Read only)	compr_ser_C_OM_25C_T45	2.967	1676234	152326
80	STD000_060.lcd(Read only)	STD000	-----	-----	-----
81	STD2.5_061.lcd(Read only)	STD2.5	2.971	1539607	142477	45
82	STD000_062.lcd(Read only)	STD000	-----	-----	-----
83	pa_pur_bout_A_OM_25C_T60_063.lcd(Read only)	pa_pur_bout_A_OM_25C_T60	2.968	1599503	146211
84	pa_pur_bout_A_OM_25C_T60_064.lcd(Read only)	pa_pur_bout_A_OM_25C_T60	2.969	1617430	147983
85	pa_pur_bout_B_OM_25C_T60_065.lcd(Read only)	pa_pur_bout_B_OM_25C_T60	2.967	1635396	148918
86	pa_pur_bout_B_OM_25C_T60_066.lcd(Read only)	pa_pur_bout_B_OM_25C_T60	2.956	1630616	148366
87	pa_pur_bout_C_OM_25C_T60_067.lcd(Read only)	pa_pur_bout_C_OM_25C_T60	2.961	1596847	146115
88	pa_pur_bout_C_OM_25C_T60_068.lcd(Read only)	pa_pur_bout_C_OM_25C_T60	2.965	1595313	145320
89	STD000_069.lcd(Read only)	STD000	-----	-----	-----
90	pa_pur_ser_A_OM_25C_T60_070.lcd(Read only)	pa_pur_ser_A_OM_25C_T60	2.953	1689016	153050
91	pa_pur_ser_A_OM_25C_T60_071.lcd(Read only)	pa_pur_ser_A_OM_25C_T60	2.957	1687392	152276
92	pa_pur_ser_B_OM_25C_T60_072.lcd(Read only)	pa_pur_ser_B_OM_25C_T60	2.95	1645715	149134
93	pa_pur_ser_B_OM_25C_T60_073.lcd(Read only)	pa_pur_ser_B_OM_25C_T60	2.953	1678892	152527
94	pa_pur_ser_C_OM_25C_T60_074.lcd(Read only)	pa_pur_ser_C_OM_25C_T60	2.945	1637849	148768
95	pa_pur_ser_C_OM_25C_T60_075.lcd(Read only)	pa_pur_ser_C_OM_25C_T60	2.948	1642206	149899
96	STD000_076.lcd(Read only)	STD000	-----	-----	-----
97	compr_bout_A_OM_25C_T60_077.lcd(Read only)	compr_bout_A_OM_25C_T60	2.949	1625432	150409
98	compr_bout_A_OM_25C_T60_078.lcd(Read only)	compr_bout_A_OM_25C_T60	2.948	1625842	151712
99	compr_bout_B_OM_25C_T60_079.lcd(Read only)	compr_bout_B_OM_25C_T60	2.94	1615563	152025
100	compr_bout_B_OM_25C_T60_080.lcd(Read only)	compr_bout_B_OM_25C_T60	2.932	1698572	160178
101	compr_bout_C_OM_25C_T60_081.lcd(Read only)	compr_bout_C_OM_25C_T60	2.94	1614105	153408
102	compr_bout_C_OM_25C_T60_082.lcd(Read only)	compr_bout_C_OM_25C_T60	2.937	1609966	153397
103	STD000_083.lcd(Read only)	STD000	-----	-----	-----
104	compr_ser_A_OM_25C_T60_084.lcd(Read only)	compr_ser_A_OM_25C_T60	2.934	1618794	154309
105	compr_ser_A_OM_25C_T60_085.lcd(Read only)	compr_ser_A_OM_25C_T60	2.932	1617670	154872
106	compr_ser_B_OM_25C_T60_086.lcd(Read only)	compr_ser_B_OM_25C_T60	2.934	1586575	151600
107	compr_ser_B_OM_25C_T60_087.lcd(Read only)	compr_ser_B_OM_25C_T60	2.93	1581019	151565
108	compr_ser_C_OM_25C_T60_088.lcd(Read only)	compr_ser_C_OM_25C_T60	2.934	1622052	155127
109	compr_ser_C_OM_25C_T60_089.lcd(Read only)	compr_ser_C_OM_25C_T60	2.922	1620153	154963
110	STD000_090.lcd(Read only)	STD000	-----	-----	-----
111	STD2.5_091.lcd(Read only)	STD2.5	2.932	1540162	148624	60
1	STD2.5_002.lcd(Read only)	STD2.5	3.039	1540484	124849	75
2	STD000_003.lcd(Read only)	STD000	-----	-----	-----
3	pa_pur_bout_A_OM_25C_T75_004.lcd(Read only)	pa_pur_bout_A_OM_25C_T75	3.023	1629426	133330
4	pa_pur_bout_A_OM_25C_T75_005.lcd(Read only)	pa_pur_bout_A_OM_25C_T75	3.016	1627941	135269
5	pa_pur_bout_B_OM_25C_T75_006.lcd(Read only)	pa_pur_bout_B_OM_25C_T75	3.013	1635930	136451
6	pa_pur_bout_B_OM_25C_T75_007.lcd(Read only)	pa_pur_bout_B_OM_25C_T75	3.013	1622113	137927
7	pa_pur_bout_C_OM_25C_T75_008.lcd(Read only)	pa_pur_bout_C_OM_25C_T75	3.009	1624841	139304
8	pa_pur_bout_C_OM_25C_T75_009.lcd(Read only)	pa_pur_bout_C_OM_25C_T75	3.003	1623621	140903
9	STD000_010.lcd(Read only)	STD000	-----	-----	-----
10	pa_pur_ser_A_OM_25C_T75_011.lcd(Read only)	pa_pur_ser_A_OM_25C_T75	2.997	1625904	142140
11	pa_pur_ser_A_OM_25C_T75_012.lcd(Read only)	pa_pur_ser_A_OM_25C_T75	2.987	1631195	144412
12	pa_pur_ser_B_OM_25C_T75_013.lcd(Read only)	pa_pur_ser_B_OM_25C_T75	2.985	1630224	145859
13	pa_pur_ser_B_OM_25C_T75_014.lcd(Read only)	pa_pur_ser_B_OM_25C_T75	2.986	1636310	147395
14	pa_pur_ser_C_OM_25C_T75_015.lcd(Read only)	pa_pur_ser_C_OM_25C_T75	2.976	1619407	146555
15	pa_pur_ser_C_OM_25C_T75_016.lcd(Read only)	pa_pur_ser_C_OM_25C_T75	2.979	1619754	147798
16	STD000_017.lcd(Read only)	STD000	-----	-----	-----
17	compr_bout_A_OM_25C_T75_018.lcd(Read only)	compr_bout_A_OM_25C_T75	2.966	1634737	149874
18	compr_bout_A_OM_25C_T75_019.lcd(Read only)	compr_bout_A_OM_25C_T75	2.968	1636097	150090
19	compr_bout_B_OM_25C_T75_020.lcd(Read only)	compr_bout_B_OM_25C_T75	2.958	1637103	151273
20	compr_bout_B_OM_25C_T75_021.lcd(Read only)	compr_bout_B_OM_25C_T75	2.96	1637681	152331
21	compr_bout_C_OM_25C_T75_022.lcd(Read only)	compr_bout_C_OM_25C_T75	2.956	1605893	149913
22	compr_bout_C_OM_25C_T75_023.lcd(Read only)	compr_bout_C_OM_25C_T75	2.953	1606976	150399
23	STD000_024.lcd(Read only)	STD000	-----	-----	-----
24	compr_ser_A_OM_25C_T75_025.lcd(Read only)	compr_ser_A_OM_25C_T75	2.949	1620718	151513
25	compr_ser_A_OM_25C_T75_026.lcd(Read only)	compr_ser_A_OM_25C_T75	2.943	1617547	151984
26	compr_ser_B_OM_25C_T75_027.lcd(Read only)	compr_ser_B_OM_25C_T75	2.937	1631193	153484
27	compr_ser_B_OM_25C_T75_028.lcd(Read only)	compr_ser_B_OM_25C_T75	2.934	1633695	153777
28	compr_ser_C_OM_25C_T75_029.lcd(Read only)	compr_ser_C_OM_25C_T75	2.94	1655831	156340
29	compr_ser_C_OM_25C_T75_030.lcd(Read only)	compr_ser_C_OM_25C_T75	2.937	1661131	157293
30	STD000_031.lcd(Read only)	STD000	-----	-----	-----
31	STD2.5_032.lcd(Read only)	STD2.5	2.937	1528386	147310	75
32	STD000_033.lcd(Read only)	STD000	-----	-----	-----
33	pa_pur_bout_A_OM_25C_T90_034.lcd(Read only)	pa_pur_bout_A_OM_25C_T90	2.921	1647534	155955
34	pa_pur_bout_A_OM_25C_T90_035.lcd(Read only)	pa_pur_bout_A_OM_25C_T90	2.925	1638351	154731
35	pa_pur_bout_B_OM_25C_T90_036.lcd(Read only)	pa_pur_bout_B_OM_25C_T90	2.919	1624674	153317
36	pa_pur_bout_B_OM_25C_T90_037.lcd(Read only)	pa_pur_bout_B_OM_25C_T90	2.918	1622749	153493
37	pa_pur_bout_C_OM_25C_T90_038.lcd(Read only)	pa_pur_bout_C_OM_25C_T90	2.91	1648771	156259
38	pa_pur_bout_C_OM_25C_T90_039.lcd(Read only)	pa_pur_bout_C_OM_25C_T90	2.923	1646402	155331
39	STD000_040.lcd(Read only)	STD000	-----	-----	-----
40	pa_pur_ser_A_OM_25C_T90_041.lcd(Read only)	pa_pur_ser_A_OM_25C_T90	2.913	1616202	152495
41	pa_pur_ser_A_OM_25C_T90_042.lcd(Read only)	pa_pur_ser_A_OM_25C_T90	2.914	1621015	154403
42	pa_pur_ser_B_OM_25C_T90_043.lcd(Read only)	pa_pur_ser_B_OM_25C_T90	2.907	1668518	159119
43	pa_pur_ser_B_OM_25C_T90_044.lcd(Read only)	pa_pur_ser_B_OM_25C_T90	2.91	1659355	158114
44	pa_pur_ser_C_OM_25C_T90_045.lcd(Read only)	pa_pur_ser_C_OM_25C_T90	2.905	1592633	151217
45	pa_pur_ser_C_OM_25C_T90_046.lcd(Read only)	pa_pur_ser_C_OM_25C_T90	2.905	1581711	150155
46	STD000_047.lcd(Read only)	STD000	-----	-----	-----
47	compr_bout_A_OM_25C_T90_048.lcd(Read only)	compr_bout_A_OM_25C_T90	2.901	1599300	150916
48	compr_bout_A_OM_25C_T90_049.lcd(Read only)	compr_bout_A_OM_25C_T90	2.9	1597499	150135
49	compr_bout_B_OM_25C_T90_050.lcd(Read only)	compr_bout_B_OM_25C_T90	2.898	1586520	148340
50	compr_bout_B_OM_25C_T90_051.lcd(Read only)	compr_bout_B_OM_25C_T90	2.899	1582554	147606
51	compr_bout_C_OM_25C_T90_052.lcd(Read only)	compr_bout_C_OM_25C_T90	2.898	1584647	146663
52	compr_bout_C_OM_25C_T90_053.lcd(Read only)	compr_bout_C_OM_25C_T90	2.893	1587714	145112
53	STD000_054.lcd(Read only)	STD000	-----	-----	-----
54	compr_ser_A_OM_25C_T90_055.lcd(Read only)	compr_ser_A_OM_25C_T90	2.895	1625840	148391
55	compr_ser_A_OM_25C_T90_056.lcd(Read only)	compr_ser_A_OM_25C_T90	2.895	1625109	147440
56	compr_ser_B_OM_25C_T90_057.lcd(Read only)	compr_ser_B_OM_25C_T90	2.889	1585588	143395
57	compr_ser_B_OM_25C_T90_058.lcd(Read only)	compr_ser_B_OM_25C_T90	2.891	1600632	143604
58	compr_ser_C_OM_25C_T90_059.lcd(Read only)	compr_ser_C_OM_25C_T90	2.883	1658220	147164
59	compr_ser_C_OM_25C_T90_060.lcd(Read only)	compr_ser_C_OM_25C_T90	2.889	1662769	146936
60	STD000_061.lcd(Read only)	STD000	-----	-----	-----
61	STD2.5_062.lcd(Read only)	STD2.5	2.892	1527339	136894	90

## Sheet: interdaysf
	Data Filename	Sample Name	Ret. Time	Area	Height			Interday
1	STD00_SF_001.lcd(Read only)	STD00_SF	-----	-----	-----			Mean	SD	RSD
2	STD0.5_SF_002.lcd(Read only)	STD0.5_SF	3.097	300236	21089			1.46502e+06	6724.25	0.00458987
3	STD1.0_SF_003.lcd(Read only)	STD1.0_SF	3.072	591594	40776
4	STD2.5_SF_004.lcd(Read only)	STD2.5_SF	3.068	1470516	92564
5	STD3.75_SF_005.lcd(Read only)	STD3.75_SF	3.042	2212656	135034
6	STD5.0_SF_006.lcd(Read only)	STD5.0_SF	3.016	2936163	177233
7	STD00_SF_007.lcd(Read only)	STD00_SF	-----	-----	-----
8	STD0.5_SF_008.lcd(Read only)	STD0.5_SF	3.109	296967	21813
9	STD1.0_SF_009.lcd(Read only)	STD1.0_SF	3.087	592696	42247
10	STD2.5_SF_010.lcd(Read only)	STD2.5_SF	3.046	1468371	98811
11	STD3.75_SF_011.lcd(Read only)	STD3.75_SF	3.023	2214359	145750
12	STD5.0_SF_012.lcd(Read only)	STD5.0_SF	2.996	2929971	191017
13	STD00_SF_013.lcd(Read only)	STD00_SF	-----	-----	-----
14	STD0.5_SF_014.lcd(Read only)	STD0.5_SF	3.078	295482	24555
15	STD1.0_SF_015.lcd(Read only)	STD1.0_SF	3.053	592019	47731
16	STD2.5_SF_016.lcd(Read only)	STD2.5_SF	3.006	1463507	109712
17	STD3.75_SF_017.lcd(Read only)	STD3.75_SF	2.982	2208638	157729
18	STD5.0_SF_018.lcd(Read only)	STD5.0_SF	2.958	2935666	202048
19	STD000_019.lcd(Read only)	STD000	-----	-----	-----
20	STD000_020.lcd(Read only)	STD000	-----	-----	-----
21	pa_pur_bout_A_SF_25C_T0_021.lcd(Read only)	pa_pur_bout_A_SF_25C_T0	2.979	1684215	128313
22	pa_pur_bout_A_SF_25C_T0_022.lcd(Read only)	pa_pur_bout_A_SF_25C_T0	2.983	1682577	129411
23	pa_pur_bout_B_SF_25C_T0_023.lcd(Read only)	pa_pur_bout_B_SF_25C_T0	2.979	1672800	128905
24	pa_pur_bout_B_SF_25C_T0_024.lcd(Read only)	pa_pur_bout_B_SF_25C_T0	2.976	1674905	129308
25	pa_pur_bout_C_SF_25C_T0_025.lcd(Read only)	pa_pur_bout_C_SF_25C_T0	2.976	1710337	132071
26	pa_pur_bout_C_SF_25C_T0_026.lcd(Read only)	pa_pur_bout_C_SF_25C_T0	2.972	1709823	132618
27	STD000_027.lcd(Read only)	STD000	-----	-----	-----
28	pa_pur_ser_A_SF_25C_T0_028.lcd(Read only)	pa_pur_ser_A_SF_25C_T0	2.967	1689740	131888
29	pa_pur_ser_A_SF_25C_T0_029.lcd(Read only)	pa_pur_ser_A_SF_25C_T0	2.963	1688549	132528
30	pa_pur_ser_B_SF_25C_T0_030.lcd(Read only)	pa_pur_ser_B_SF_25C_T0	2.953	1678876	132254
31	pa_pur_ser_B_SF_25C_T0_031.lcd(Read only)	pa_pur_ser_B_SF_25C_T0	2.957	1679702	132689
32	pa_pur_ser_C_SF_25C_T0_032.lcd(Read only)	pa_pur_ser_C_SF_25C_T0	2.944	1702908	135284
33	pa_pur_ser_C_SF_25C_T0_033.lcd(Read only)	pa_pur_ser_C_SF_25C_T0	2.942	1705092	135930
34	STD000_034.lcd(Read only)	STD000	-----	-----	-----
35	compr_bout_A_SF_25C_T0_035.lcd(Read only)	compr_bout_A_SF_25C_T0	2.939	1671759	135517
36	compr_bout_A_SF_25C_T0_036.lcd(Read only)	compr_bout_A_SF_25C_T0	2.936	1670184	135087
37	compr_bout_B_SF_25C_T0_037.lcd(Read only)	compr_bout_B_SF_25C_T0	2.935	1679520	135608
38	compr_bout_B_SF_25C_T0_038.lcd(Read only)	compr_bout_B_SF_25C_T0	2.926	1677695	135944
39	compr_bout_C_SF_25C_T0_039.lcd(Read only)	compr_bout_C_SF_25C_T0	2.924	1648536	134209
40	compr_bout_C_SF_25C_T0_040.lcd(Read only)	compr_bout_C_SF_25C_T0	2.923	1644193	134806
41	STD000_041.lcd(Read only)	STD000	-----	-----	-----
42	compr_ser_A_SF_25C_T0_042.lcd(Read only)	compr_ser_A_SF_25C_T0	2.913	1692708	138803
43	compr_ser_A_SF_25C_T0_043.lcd(Read only)	compr_ser_A_SF_25C_T0	2.909	1681687	138984
44	compr_ser_B_SF_25C_T0_044.lcd(Read only)	compr_ser_B_SF_25C_T0	2.903	1671906	138422
45	compr_ser_B_SF_25C_T0_045.lcd(Read only)	compr_ser_B_SF_25C_T0	2.902	1672144	138375
46	compr_ser_C_SF_25C_T0_046.lcd(Read only)	compr_ser_C_SF_25C_T0	2.903	1673710	138676
47	compr_ser_C_SF_25C_T0_047.lcd(Read only)	compr_ser_C_SF_25C_T0	2.903	1676296	139300
48	STD000_048.lcd(Read only)	STD000	-----	-----	-----
49	STD000_049.lcd(Read only)	STD000	-----	-----	-----
50	pa_pur_bout_A_SF_25C_T7_050.lcd(Read only)	pa_pur_bout_A_SF_25C_T7	2.889	1720270	142035
51	pa_pur_bout_A_SF_25C_T7_051.lcd(Read only)	pa_pur_bout_A_SF_25C_T7	2.886	1720611	141883
52	pa_pur_bout_B_SF_25C_T7_052.lcd(Read only)	pa_pur_bout_B_SF_25C_T7	2.884	1701004	140354
53	pa_pur_bout_B_SF_25C_T7_053.lcd(Read only)	pa_pur_bout_B_SF_25C_T7	2.879	1700017	140110
54	pa_pur_bout_C_SF_25C_T7_054.lcd(Read only)	pa_pur_bout_C_SF_25C_T7	2.889	1692694	140051
55	pa_pur_bout_C_SF_25C_T7_055.lcd(Read only)	pa_pur_bout_C_SF_25C_T7	2.884	1690230	140303
56	STD000_056.lcd(Read only)	STD000	-----	-----	-----
57	pa_pur_ser_A_SF_25C_T7_057.lcd(Read only)	pa_pur_ser_A_SF_25C_T7	2.87	1723109	142802
58	pa_pur_ser_A_SF_25C_T7_058.lcd(Read only)	pa_pur_ser_A_SF_25C_T7	2.87	1715704	142487
59	pa_pur_ser_B_SF_25C_T7_059.lcd(Read only)	pa_pur_ser_B_SF_25C_T7	2.868	1685192	140213
60	pa_pur_ser_B_SF_25C_T7_060.lcd(Read only)	pa_pur_ser_B_SF_25C_T7	2.87	1685085	140483
61	pa_pur_ser_C_SF_25C_T7_061.lcd(Read only)	pa_pur_ser_C_SF_25C_T7	2.863	1737396	144463
62	pa_pur_ser_C_SF_25C_T7_062.lcd(Read only)	pa_pur_ser_C_SF_25C_T7	2.856	1733346	144901
63	STD000_063.lcd(Read only)	STD000	-----	-----	-----
64	compr_bout_A_SF_25C_T7_064.lcd(Read only)	compr_bout_A_SF_25C_T7	2.862	1709417	143991
65	compr_bout_A_SF_25C_T7_065.lcd(Read only)	compr_bout_A_SF_25C_T7	2.864	1711269	144043
66	compr_bout_B_SF_25C_T7_066.lcd(Read only)	compr_bout_B_SF_25C_T7	2.853	1677030	142098
67	compr_bout_B_SF_25C_T7_067.lcd(Read only)	compr_bout_B_SF_25C_T7	2.852	1679969	142173
68	compr_bout_C_SF_25C_T7_068.lcd(Read only)	compr_bout_C_SF_25C_T7	2.852	1636118	138651
69	compr_bout_C_SF_25C_T7_069.lcd(Read only)	compr_bout_C_SF_25C_T7	2.862	1634774	138862
70	STD000_070.lcd(Read only)	STD000	-----	-----	-----
71	compr_ser_A_SF_25C_T7_071.lcd(Read only)	compr_ser_A_SF_25C_T7	2.844	1694219	143888
72	compr_ser_A_SF_25C_T7_072.lcd(Read only)	compr_ser_A_SF_25C_T7	2.844	1693720	143901
73	compr_ser_B_SF_25C_T7_073.lcd(Read only)	compr_ser_B_SF_25C_T7	2.84	1713512	145887
74	compr_ser_B_SF_25C_T7_074.lcd(Read only)	compr_ser_B_SF_25C_T7	2.843	1719958	146406
75	compr_ser_C_SF_25C_T7_075.lcd(Read only)	compr_ser_C_SF_25C_T7	2.848	1702977	145249
76	compr_ser_C_SF_25C_T7_076.lcd(Read only)	compr_ser_C_SF_25C_T7	2.844	1704343	145412
77	STD000_077.lcd(Read only)	STD000	-----	-----	-----
78	STD2.5_078.lcd(Read only)	STD2.5	2.848	1448984	128118
79	STD000_079.lcd(Read only)	STD000	-----	-----	-----
80	pa_pur_bout_A_SF_25C_T14_080.lcd(Read only)	pa_pur_bout_A_SF_25C_T14	2.832	1802204	155455
81	pa_pur_bout_A_SF_25C_T14_081.lcd(Read only)	pa_pur_bout_A_SF_25C_T14	2.824	1805442	155740
82	pa_pur_bout_B_SF_25C_T14_082.lcd(Read only)	pa_pur_bout_B_SF_25C_T14	2.82	1712801	149599
83	pa_pur_bout_B_SF_25C_T14_083.lcd(Read only)	pa_pur_bout_B_SF_25C_T14	2.821	1713354	149005
84	pa_pur_bout_C_SF_25C_T14_084.lcd(Read only)	pa_pur_bout_C_SF_25C_T14	2.822	1744510	152566
85	pa_pur_bout_C_SF_25C_T14_085.lcd(Read only)	pa_pur_bout_C_SF_25C_T14	2.819	1747559	152854
86	STD000_086.lcd(Read only)	STD000	-----	-----	-----
87	pa_pur_ser_A_SF_25C_T14_087.lcd(Read only)	pa_pur_ser_A_SF_25C_T14	2.81	1799469	157875
88	pa_pur_ser_A_SF_25C_T14_088.lcd(Read only)	pa_pur_ser_A_SF_25C_T14	2.806	1803475	157939
89	pa_pur_ser_B_SF_25C_T14_089.lcd(Read only)	pa_pur_ser_B_SF_25C_T14	2.811	1738998	153433
90	pa_pur_ser_B_SF_25C_T14_090.lcd(Read only)	pa_pur_ser_B_SF_25C_T14	2.807	1744476	153838
91	pa_pur_ser_C_SF_25C_T14_091.lcd(Read only)	pa_pur_ser_C_SF_25C_T14	2.817	1653828	147150
92	pa_pur_ser_C_SF_25C_T14_092.lcd(Read only)	pa_pur_ser_C_SF_25C_T14	2.81	1656760	148343
93	STD000_093.lcd(Read only)	STD000	-----	-----	-----
94	compr_bout_A_SF_25C_T14_094.lcd(Read only)	compr_bout_A_SF_25C_T14	2.815	1644840	148051
95	compr_bout_A_SF_25C_T14_095.lcd(Read only)	compr_bout_A_SF_25C_T14	2.809	1647790	148431
96	compr_bout_B_SF_25C_T14_096.lcd(Read only)	compr_bout_B_SF_25C_T14	2.801	1743886	156075
97	compr_bout_B_SF_25C_T14_097.lcd(Read only)	compr_bout_B_SF_25C_T14	2.807	1745745	155695
98	compr_bout_C_SF_25C_T14_098.lcd(Read only)	compr_bout_C_SF_25C_T14	2.807	1704609	153283
99	compr_bout_C_SF_25C_T14_099.lcd(Read only)	compr_bout_C_SF_25C_T14	2.802	1706400	154039
100	STD000_100.lcd(Read only)	STD000	-----	-----	-----
101	compr_ser_A_SF_25C_T14_101.lcd(Read only)	compr_ser_A_SF_25C_T14	2.796	1813289	162275
102	compr_ser_A_SF_25C_T14_102.lcd(Read only)	compr_ser_A_SF_25C_T14	2.792	1814032	163785
103	compr_ser_B_SF_25C_T14_103.lcd(Read only)	compr_ser_B_SF_25C_T14	2.793	1756388	159523
104	compr_ser_B_SF_25C_T14_104.lcd(Read only)	compr_ser_B_SF_25C_T14	2.798	1757982	159449
105	compr_ser_C_SF_25C_T14_105.lcd(Read only)	compr_ser_C_SF_25C_T14	2.795	1783954	161717
106	compr_ser_C_SF_25C_T14_106.lcd(Read only)	compr_ser_C_SF_25C_T14	2.792	1784060	162209
107	STD000_107.lcd(Read only)	STD000	-----	-----	-----
108	STD000_108.lcd(Read only)	STD000	-----	-----	-----
109	pa_pur_bout_A_SF_25C_T30_109.lcd(Read only)	pa_pur_bout_A_SF_25C_T30	2.792	1735878	158178
110	pa_pur_bout_A_SF_25C_T30_110.lcd(Read only)	pa_pur_bout_A_SF_25C_T30	2.787	1736222	159032
111	pa_pur_bout_B_SF_25C_T30_111.lcd(Read only)	pa_pur_bout_B_SF_25C_T30	2.791	1781229	161482
112	pa_pur_bout_B_SF_25C_T30_112.lcd(Read only)	pa_pur_bout_B_SF_25C_T30	2.778	1782558	161673
113	pa_pur_bout_C_SF_25C_T30_113.lcd(Read only)	pa_pur_bout_C_SF_25C_T30	2.786	1770115	161591
114	pa_pur_bout_C_SF_25C_T30_114.lcd(Read only)	pa_pur_bout_C_SF_25C_T30	2.788	1771068	162413
115	STD000_115.lcd(Read only)	STD000	-----	-----	-----
116	pa_pur_ser_A_SF_25C_T30_116.lcd(Read only)	pa_pur_ser_A_SF_25C_T30	2.778	1755641	161045
117	pa_pur_ser_A_SF_25C_T30_117.lcd(Read only)	pa_pur_ser_A_SF_25C_T30	2.785	1758174	161443
118	pa_pur_ser_B_SF_25C_T30_118.lcd(Read only)	pa_pur_ser_B_SF_25C_T30	2.783	1762826	162107
119	pa_pur_ser_B_SF_25C_T30_119.lcd(Read only)	pa_pur_ser_B_SF_25C_T30	2.782	1764836	162618
120	pa_pur_ser_C_SF_25C_T30_120.lcd(Read only)	pa_pur_ser_C_SF_25C_T30	2.79	1728323	159469
121	pa_pur_ser_C_SF_25C_T30_121.lcd(Read only)	pa_pur_ser_C_SF_25C_T30	2.784	1728410	159205
122	STD000_122.lcd(Read only)	STD000	-----	-----	-----
123	compr_bout_A_SF_25C_T30_123.lcd(Read only)	compr_bout_A_SF_25C_T30	2.766	1834535	167461
124	compr_bout_A_SF_25C_T30_124.lcd(Read only)	compr_bout_A_SF_25C_T30	2.768	1839223	168428
125	compr_bout_B_SF_25C_T30_125.lcd(Read only)	compr_bout_B_SF_25C_T30	2.782	1688485	156842
126	compr_bout_B_SF_25C_T30_126.lcd(Read only)	compr_bout_B_SF_25C_T30	2.775	1688641	156333
127	compr_bout_C_SF_25C_T30_127.lcd(Read only)	compr_bout_C_SF_25C_T30	2.768	1797374	166210
128	compr_bout_C_SF_25C_T30_128.lcd(Read only)	compr_bout_C_SF_25C_T30	2.775	1801813	165981
129	STD000_129.lcd(Read only)	STD000	-----	-----	-----
130	compr_ser_A_SF_25C_T30_130.lcd(Read only)	compr_ser_A_SF_25C_T30	2.775	1703192	157566
131	compr_ser_A_SF_25C_T30_131.lcd(Read only)	compr_ser_A_SF_25C_T30	2.77	1703927	157935
132	compr_ser_B_SF_25C_T30_132.lcd(Read only)	compr_ser_B_SF_25C_T30	2.771	1754476	162553
133	compr_ser_B_SF_25C_T30_133.lcd(Read only)	compr_ser_B_SF_25C_T30	2.763	1754193	162653
134	compr_ser_C_SF_25C_T30_134.lcd(Read only)	compr_ser_C_SF_25C_T30	2.772	1767036	163414
135	compr_ser_C_SF_25C_T30_135.lcd(Read only)	compr_ser_C_SF_25C_T30	2.77	1766110	163668
136	STD000_136.lcd(Read only)	STD000	-----	-----	-----
137	STD2.5_137.lcd(Read only)	STD2.5	2.775	1459646	138859
	Data Filename	Sample Name	Ret. Time	Area	Height
1	STD00_SF_001.lcd(Read only)	STD00_SF	-----	-----	-----
2	STD0.5_SF_002.lcd(Read only)	STD0.5_SF	2.974	291232	27190
3	STD1.0_SF_003.lcd(Read only)	STD1.0_SF	2.935	594424	52307
4	STD2.5_SF_004.lcd(Read only)	STD2.5_SF	2.888	1472905	118832
5	STD3.75_SF_005.lcd(Read only)	STD3.75_SF	2.858	2208409	167937
6	STD5.0_SF_006.lcd(Read only)	STD5.0_SF	2.838	2946883	212408
7	STD00_SF_007.lcd(Read only)	STD00_SF	-----	-----	-----
8	STD0.5_SF_008.lcd(Read only)	STD0.5_SF	2.935	295048	28030
9	STD1.0_SF_009.lcd(Read only)	STD1.0_SF	2.912	593542	54116
10	STD2.5_SF_010.lcd(Read only)	STD2.5_SF	2.862	1471925	122300
11	STD3.75_SF_011.lcd(Read only)	STD3.75_SF	2.831	2209676	172950
12	STD5.0_SF_012.lcd(Read only)	STD5.0_SF	2.816	2948146	219841
13	STD00_SF_013.lcd(Read only)	STD00_SF	-----	-----	-----
14	STD0.5_SF_014.lcd(Read only)	STD0.5_SF	2.903	294858	28921
15	STD1.0_SF_015.lcd(Read only)	STD1.0_SF	2.879	593045	56295
16	STD2.5_SF_016.lcd(Read only)	STD2.5_SF	2.83	1463329	125937
17	STD3.75_SF_017.lcd(Read only)	STD3.75_SF	2.805	2207304	179557
18	STD5.0_SF_018.lcd(Read only)	STD5.0_SF	2.779	2948503	227565
19	STD000_019.lcd(Read only)	STD000	-----	-----	-----
20	STD000_020.lcd(Read only)	STD000	-----	-----	-----
21	pa_pur_bout_A_SF_25C_T45_021.lcd(Read only)	pa_pur_bout_A_SF_25C_T45	2.799	1639729	140550
22	pa_pur_bout_A_SF_25C_T45_022.lcd(Read only)	pa_pur_bout_A_SF_25C_T45	2.803	1641026	141748
23	pa_pur_bout_B_SF_25C_T45_023.lcd(Read only)	pa_pur_bout_B_SF_25C_T45	2.798	1653544	143260
24	pa_pur_bout_B_SF_25C_T45_024.lcd(Read only)	pa_pur_bout_B_SF_25C_T45	2.795	1653555	144082
25	pa_pur_bout_C_SF_25C_T45_025.lcd(Read only)	pa_pur_bout_C_SF_25C_T45	2.785	1682889	147106
26	pa_pur_bout_C_SF_25C_T45_026.lcd(Read only)	pa_pur_bout_C_SF_25C_T45	2.78	1684602	146906
27	STD000_027.lcd(Read only)	STD000	-----	-----	-----
28	pa_pur_ser_A_SF_25C_T45_028.lcd(Read only)	pa_pur_ser_A_SF_25C_T45	2.785	1674262	143819
29	pa_pur_ser_A_SF_25C_T45_029.lcd(Read only)	pa_pur_ser_A_SF_25C_T45	2.777	1677449	143748
30	pa_pur_ser_B_SF_25C_T45_030.lcd(Read only)	pa_pur_ser_B_SF_25C_T45	2.771	1687338	145193
31	pa_pur_ser_B_SF_25C_T45_031.lcd(Read only)	pa_pur_ser_B_SF_25C_T45	2.775	1688523	145958
32	pa_pur_ser_C_SF_25C_T45_032.lcd(Read only)	pa_pur_ser_C_SF_25C_T45	2.764	1713829	148732
33	pa_pur_ser_C_SF_25C_T45_033.lcd(Read only)	pa_pur_ser_C_SF_25C_T45	2.766	1722737	149291
34	STD000_034.lcd(Read only)	STD000	-----	-----	-----
35	compr_bout_A_SF_25C_T45_035.lcd(Read only)	compr_bout_A_SF_25C_T45	2.76	1712267	148956
36	compr_bout_A_SF_25C_T45_036.lcd(Read only)	compr_bout_A_SF_25C_T45	2.757	1719057	149171
37	compr_bout_B_SF_25C_T45_037.lcd(Read only)	compr_bout_B_SF_25C_T45	2.751	1690451	148496
38	compr_bout_B_SF_25C_T45_038.lcd(Read only)	compr_bout_B_SF_25C_T45	2.75	1688010	148222
39	compr_bout_C_SF_25C_T45_039.lcd(Read only)	compr_bout_C_SF_25C_T45	2.747	1690012	148980
40	compr_bout_C_SF_25C_T45_040.lcd(Read only)	compr_bout_C_SF_25C_T45	2.741	1690260	149470
41	STD000_041.lcd(Read only)	STD000	-----	-----	-----
42	compr_ser_A_SF_25C_T45_042.lcd(Read only)	compr_ser_A_SF_25C_T45	2.743	1665115	147059
43	compr_ser_A_SF_25C_T45_043.lcd(Read only)	compr_ser_A_SF_25C_T45	2.741	1665179	147621
44	compr_ser_B_SF_25C_T45_044.lcd(Read only)	compr_ser_B_SF_25C_T45	2.732	1674827	148275
45	compr_ser_B_SF_25C_T45_045.lcd(Read only)	compr_ser_B_SF_25C_T45	2.734	1676395	148560
46	compr_ser_C_SF_25C_T45_046.lcd(Read only)	compr_ser_C_SF_25C_T45	2.724	1684647	148771
47	compr_ser_C_SF_25C_T45_047.lcd(Read only)	compr_ser_C_SF_25C_T45	2.724	1685073	149282
48	STD000_048.lcd(Read only)	STD000	-----	-----	-----
49	STD2.5_049.lcd(Read only)	STD2.5	2.733	1460801	133946
50	STD000_050.lcd(Read only)	STD000	-----	-----	-----
51	pa_pur_bout_A_SF_25C_T60_051.lcd(Read only)	pa_pur_bout_A_SF_25C_T60	2.715	1662466	148027
52	pa_pur_bout_A_SF_25C_T60_052.lcd(Read only)	pa_pur_bout_A_SF_25C_T60	2.717	1663998	147999
53	pa_pur_bout_B_SF_25C_T60_053.lcd(Read only)	pa_pur_bout_B_SF_25C_T60	2.71	1753402	155879
54	pa_pur_bout_B_SF_25C_T60_054.lcd(Read only)	pa_pur_bout_B_SF_25C_T60	2.706	1757257	155700
55	pa_pur_bout_C_SF_25C_T60_055.lcd(Read only)	pa_pur_bout_C_SF_25C_T60	2.711	1733428	153898
56	pa_pur_bout_C_SF_25C_T60_056.lcd(Read only)	pa_pur_bout_C_SF_25C_T60	2.707	1735643	154574
57	STD000_057.lcd(Read only)	STD000	-----	-----	-----
58	pa_pur_ser_A_SF_25C_T60_058.lcd(Read only)	pa_pur_ser_A_SF_25C_T60	2.711	1662449	148137
59	pa_pur_ser_A_SF_25C_T60_059.lcd(Read only)	pa_pur_ser_A_SF_25C_T60	2.704	1662825	147608
60	pa_pur_ser_B_SF_25C_T60_060.lcd(Read only)	pa_pur_ser_B_SF_25C_T60	2.703	1675118	148641
61	pa_pur_ser_B_SF_25C_T60_061.lcd(Read only)	pa_pur_ser_B_SF_25C_T60	2.704	1675898	149092
62	pa_pur_ser_C_SF_25C_T60_062.lcd(Read only)	pa_pur_ser_C_SF_25C_T60	2.7	1673302	149038
63	pa_pur_ser_C_SF_25C_T60_063.lcd(Read only)	pa_pur_ser_C_SF_25C_T60	2.702	1673708	148857
64	STD000_064.lcd(Read only)	STD000	-----	-----	-----
65	compr_bout_A_SF_25C_T60_065.lcd(Read only)	compr_bout_A_SF_25C_T60	2.697	1668674	149411
66	compr_bout_A_SF_25C_T60_066.lcd(Read only)	compr_bout_A_SF_25C_T60	2.691	1664548	148880
67	compr_bout_B_SF_25C_T60_067.lcd(Read only)	compr_bout_B_SF_25C_T60	2.691	1664874	148071
68	compr_bout_B_SF_25C_T60_068.lcd(Read only)	compr_bout_B_SF_25C_T60	2.686	1661208	148237
69	compr_bout_C_SF_25C_T60_069.lcd(Read only)	compr_bout_C_SF_25C_T60	2.686	1671298	147831
70	compr_bout_C_SF_25C_T60_070.lcd(Read only)	compr_bout_C_SF_25C_T60	2.687	1672737	148011
71	STD000_071.lcd(Read only)	STD000	-----	-----	-----
72	compr_ser_A_SF_25C_T60_072.lcd(Read only)	compr_ser_A_SF_25C_T60	2.683	1686438	148478
73	compr_ser_A_SF_25C_T60_073.lcd(Read only)	compr_ser_A_SF_25C_T60	2.683	1688711	148575
74	compr_ser_B_SF_25C_T60_074.lcd(Read only)	compr_ser_B_SF_25C_T60	2.687	1678720	147785
75	compr_ser_B_SF_25C_T60_075.lcd(Read only)	compr_ser_B_SF_25C_T60	2.677	1679970	147907
76	compr_ser_C_SF_25C_T60_076.lcd(Read only)	compr_ser_C_SF_25C_T60	2.68	1674688	147068
77	compr_ser_C_SF_25C_T60_077.lcd(Read only)	compr_ser_C_SF_25C_T60	2.676	1676760	146995
78	STD000_078.lcd(Read only)	STD000	-----	-----	-----
79	STD2.5_079.lcd(Read only)	STD2.5	2.683	1466678	131138
80	STD000_080.lcd(Read only)	STD000	-----	-----	-----
81	pa_pur_bout_A_SF_25C_T75_081.lcd(Read only)	pa_pur_bout_A_SF_25C_T75	2.664	1870974	161375
82	pa_pur_bout_A_SF_25C_T75_082.lcd(Read only)	pa_pur_bout_A_SF_25C_T75	2.665	1874731	160957
83	pa_pur_bout_B_SF_25C_T75_083.lcd(Read only)	pa_pur_bout_B_SF_25C_T75	2.678	1751393	151493
84	pa_pur_bout_B_SF_25C_T75_084.lcd(Read only)	pa_pur_bout_B_SF_25C_T75	2.669	1747241	151454
85	pa_pur_bout_C_SF_25C_T75_085.lcd(Read only)	pa_pur_bout_C_SF_25C_T75	2.669	1744000	151359
86	pa_pur_bout_C_SF_25C_T75_086.lcd(Read only)	pa_pur_bout_C_SF_25C_T75	2.661	1755463	150946
87	STD000_087.lcd(Read only)	STD000	-----	-----	-----
88	pa_pur_ser_A_SF_25C_T75_088.lcd(Read only)	pa_pur_ser_A_SF_25C_T75	2.66	1730496	149730
89	pa_pur_ser_A_SF_25C_T75_089.lcd(Read only)	pa_pur_ser_A_SF_25C_T75	2.66	1739740	149592
90	pa_pur_ser_B_SF_25C_T75_090.lcd(Read only)	pa_pur_ser_B_SF_25C_T75	2.662	1737496	148717
91	pa_pur_ser_B_SF_25C_T75_091.lcd(Read only)	pa_pur_ser_B_SF_25C_T75	2.663	1740691	148957
92	pa_pur_ser_C_SF_25C_T75_092.lcd(Read only)	pa_pur_ser_C_SF_25C_T75	2.661	1756062	149626
93	pa_pur_ser_C_SF_25C_T75_093.lcd(Read only)	pa_pur_ser_C_SF_25C_T75	2.654	1748961	150014
94	STD000_094.lcd(Read only)	STD000	-----	-----	-----
95	compr_bout_A_SF_25C_T75_095.lcd(Read only)	compr_bout_A_SF_25C_T75	2.659	1781446	151626
96	compr_bout_A_SF_25C_T75_096.lcd(Read only)	compr_bout_A_SF_25C_T75	2.654	1770718	151680
97	compr_bout_B_SF_25C_T75_097.lcd(Read only)	compr_bout_B_SF_25C_T75	2.65	1775490	150557
98	compr_bout_B_SF_25C_T75_098.lcd(Read only)	compr_bout_B_SF_25C_T75	2.651	1776831	150486
99	compr_bout_C_SF_25C_T75_099.lcd(Read only)	compr_bout_C_SF_25C_T75	2.65	1776925	150394
100	compr_bout_C_SF_25C_T75_100.lcd(Read only)	compr_bout_C_SF_25C_T75	2.644	1769058	150929
101	STD000_101.lcd(Read only)	STD000	-----	-----	-----
102	compr_ser_A_SF_25C_T75_102.lcd(Read only)	compr_ser_A_SF_25C_T75	2.642	1735617	148179
103	compr_ser_A_SF_25C_T75_103.lcd(Read only)	compr_ser_A_SF_25C_T75	2.643	1739751	148077
104	compr_ser_B_SF_25C_T75_104.lcd(Read only)	compr_ser_B_SF_25C_T75	2.642	1728396	147431
105	compr_ser_B_SF_25C_T75_105.lcd(Read only)	compr_ser_B_SF_25C_T75	2.65	1731838	147272
106	compr_ser_C_SF_25C_T75_106.lcd(Read only)	compr_ser_C_SF_25C_T75	2.645	1753891	150046
107	compr_ser_C_SF_25C_T75_107.lcd(Read only)	compr_ser_C_SF_25C_T75	2.649	1771655	150742
108	STD000_108.lcd(Read only)	STD000	-----	-----	-----
109	STD2.5_109.lcd(Read only)	STD2.5	2.66	1470530	129255
110	STD000_110.lcd(Read only)	STD000	-----	-----	-----
111	pa_pur_bout_A_SF_25C_T90_111.lcd(Read only)	pa_pur_bout_A_SF_25C_T90	2.643	1758446	153547
112	pa_pur_bout_A_SF_25C_T90_112.lcd(Read only)	pa_pur_bout_A_SF_25C_T90	2.638	1756403	169959
113	pa_pur_bout_B_SF_25C_T90_113.lcd(Read only)	pa_pur_bout_B_SF_25C_T90	2.637	1747064	173928
114	pa_pur_bout_B_SF_25C_T90_114.lcd(Read only)	pa_pur_bout_B_SF_25C_T90	2.639	1743397	173750
115	pa_pur_bout_C_SF_25C_T90_115.lcd(Read only)	pa_pur_bout_C_SF_25C_T90	2.624	1763381	177470
116	pa_pur_bout_C_SF_25C_T90_116.lcd(Read only)	pa_pur_bout_C_SF_25C_T90	2.63	1759881	177270
117	STD000_117.lcd(Read only)	STD000	-----	-----	-----
118	pa_pur_ser_A_SF_25C_T90_118.lcd(Read only)	pa_pur_ser_A_SF_25C_T90	2.628	1769567	178190
119	pa_pur_ser_A_SF_25C_T90_119.lcd(Read only)	pa_pur_ser_A_SF_25C_T90	2.616	1769618	179760
120	pa_pur_ser_B_SF_25C_T90_120.lcd(Read only)	pa_pur_ser_B_SF_25C_T90	2.62	1738900	175335
121	pa_pur_ser_B_SF_25C_T90_121.lcd(Read only)	pa_pur_ser_B_SF_25C_T90	2.62	1735014	175797
122	pa_pur_ser_C_SF_25C_T90_122.lcd(Read only)	pa_pur_ser_C_SF_25C_T90	2.626	1730059	175199
123	pa_pur_ser_C_SF_25C_T90_123.lcd(Read only)	pa_pur_ser_C_SF_25C_T90	2.623	1735135	175888
124	STD000_124.lcd(Read only)	STD000	-----	-----	-----
125	compr_bout_A_SF_25C_T90_125.lcd(Read only)	compr_bout_A_SF_25C_T90	2.615	1753909	176307
126	compr_bout_A_SF_25C_T90_126.lcd(Read only)	compr_bout_A_SF_25C_T90	2.614	1755854	176651
127	compr_bout_B_SF_25C_T90_127.lcd(Read only)	compr_bout_B_SF_25C_T90	2.625	1749339	175945
128	compr_bout_B_SF_25C_T90_128.lcd(Read only)	compr_bout_B_SF_25C_T90	2.617	1756431	175003
129	compr_bout_C_SF_25C_T90_129.lcd(Read only)	compr_bout_C_SF_25C_T90	2.613	1758584	175806
130	compr_bout_C_SF_25C_T90_130.lcd(Read only)	compr_bout_C_SF_25C_T90	2.623	1754093	175989
131	STD000_131.lcd(Read only)	STD000	-----	-----	-----
132	compr_ser_A_SF_25C_T90_132.lcd(Read only)	compr_ser_A_SF_25C_T90	2.616	1714459	170121
133	compr_ser_A_SF_25C_T90_133.lcd(Read only)	compr_ser_A_SF_25C_T90	2.624	1709686	170322
134	compr_ser_B_SF_25C_T90_134.lcd(Read only)	compr_ser_B_SF_25C_T90	2.615	1759977	174637
135	compr_ser_B_SF_25C_T90_135.lcd(Read only)	compr_ser_B_SF_25C_T90	2.613	1766287	175038
136	compr_ser_C_SF_25C_T90_136.lcd(Read only)	compr_ser_C_SF_25C_T90	2.614	1757511	173584
137	compr_ser_C_SF_25C_T90_137.lcd(Read only)	compr_ser_C_SF_25C_T90	2.619	1758831	172438
138	STD000_138.lcd(Read only)	STD000	-----	-----	-----
139	STD2.5_139.lcd(Read only)	STD2.5	2.632	1463022	148759

## Sheet: calt0om
	Data Filename	Sample Name	Ret. Time	Area	Height	C nominal	C real	Assay mg/mL	Area	Average	SD	RSD	Accuracy	d factor	0.9264
1	STD000_001.lcd(Read only)	STD000	-----	-----	-----	0	0	0	0	0	0			calibration	16864.1
2	STD0.5_002.lcd(Read only)	STD0.5	3.261	317156	53719	0.5	0.4632	18.528	317156	314417	2398.09	0.00762711	0.00627117
3	STD1.0_003.lcd(Read only)	STD1.0	3.278	634427	27007	1	0.9264	37.056	634427	632877	1561.63	0.00246752	0.0127414
4	STD2.5_004.lcd(Read only)	STD2.5	3.197	1568514	121778	2.5	2.316	92.64	1568514	1563578	5793.2	0.00370509	0.00082595
5	STD3.75_005.lcd(Read only)	STD3.75	3.167	2354164	176321	3.75	3.474	138.96	2354164	2.34646e+06	9685.77	0.00412782	0.00129136
6	STD5.0_006.lcd(Read only)	STD5.0	3.127	3121733	224143	5	4.632	185.28	3121733	3119872	7147.57	0.00229098	-0.00150525
7	STD000_007.lcd(Read only)	STD000	-----	-----	-----	0	0	0	0
8	STD0.5_008.lcd(Read only)	STD0.5	3.224	312695	53549	0.5	0.4632	18.528	312695
9	STD1.0_009.lcd(Read only)	STD1.0	3.223	632901	53135	1	0.9264	37.056	632901
10	STD2.5_010.lcd(Read only)	STD2.5	3.17	1565020	121856	2.5	2.316	92.64	1565020
11	STD3.75_011.lcd(Read only)	STD3.75	3.137	2349624	174333	3.75	3.474	138.96	2349624
12	STD5.0_012.lcd(Read only)	STD5.0	3.1	3125905	225812	5	4.632	185.28	3125905
13	STD000_013.lcd(Read only)	STD000	-----	-----	-----	0	0	0	0
14	STD0.5_014.lcd(Read only)	STD0.5	3.209	313400	28739	0.5	0.4632	18.528	313400
15	STD1.0_015.lcd(Read only)	STD1.0	3.181	631304	54930	1	0.9264	37.056	631304
16	STD2.5_016.lcd(Read only)	STD2.5	3.135	1557200	125298	2.5	2.316	92.64	1557200
17	STD3.75_017.lcd(Read only)	STD3.75	3.111	2335585	181928	3.75	3.474	138.96	2335585
18	STD5.0_018.lcd(Read only)	STD5.0	3.077	3111978	235877	5	4.632	185.28	3111978

## Sheet: calt0sf
	Data Filename	Sample Name	Ret. Time	Area	Height	C nominal	C real	Assay mg/mL	Area	Average	SD	RSD	Accuracy	d factor	0.9292
1	STD00_SF_001.lcd(Read only)	STD00_SF	-----	-----	-----	0	0	0	0	0	0			calibration	15817.2
2	STD0.5_SF_002.lcd(Read only)	STD0.5_SF	3.097	300236	21089	0.5	0.4646	18.584	300236	297562	2432.15	0.0081736	0.0122983
3	STD1.0_SF_003.lcd(Read only)	STD1.0_SF	3.072	591594	40776	1	0.9292	37.168	591594	592103	555.781	0.000938657	0.00716078
4	STD2.5_SF_004.lcd(Read only)	STD2.5_SF	3.068	1470516	92564	2.5	2.323	92.92	1470516	1.46746e+06	3591.32	0.0024473	-0.00154341
5	STD3.75_SF_005.lcd(Read only)	STD3.75_SF	3.042	2212656	135034	3.75	3.4845	139.38	2212656	2.21188e+06	2937.53	0.00132807	0.00330433
6	STD5.0_SF_006.lcd(Read only)	STD5.0_SF	3.016	2936163	177233	5	4.646	185.84	2936163	2.93393e+06	3440.47	0.00117265	-0.00188225
7	STD00_SF_007.lcd(Read only)	STD00_SF	-----	-----	-----	0	0	0	0
8	STD0.5_SF_008.lcd(Read only)	STD0.5_SF	3.109	296967	21813	0.5	0.4646	18.584	296967
9	STD1.0_SF_009.lcd(Read only)	STD1.0_SF	3.087	592696	42247	1	0.9292	37.168	592696
10	STD2.5_SF_010.lcd(Read only)	STD2.5_SF	3.046	1468371	98811	2.5	2.323	92.92	1468371
11	STD3.75_SF_011.lcd(Read only)	STD3.75_SF	3.023	2214359	145750	3.75	3.4845	139.38	2214359
12	STD5.0_SF_012.lcd(Read only)	STD5.0_SF	2.996	2929971	191017	5	4.646	185.84	2929971
13	STD00_SF_013.lcd(Read only)	STD00_SF	-----	-----	-----	0	0	0	0
14	STD0.5_SF_014.lcd(Read only)	STD0.5_SF	3.078	295482	24555	0.5	0.4646	18.584	295482
15	STD1.0_SF_015.lcd(Read only)	STD1.0_SF	3.053	592019	47731	1	0.9292	37.168	592019
16	STD2.5_SF_016.lcd(Read only)	STD2.5_SF	3.006	1463507	109712	2.5	2.323	92.92	1463507
17	STD3.75_SF_017.lcd(Read only)	STD3.75_SF	2.982	2208638	157729	3.75	3.4845	139.38	2208638
18	STD5.0_SF_018.lcd(Read only)	STD5.0_SF	2.958	2935666	202048	5	4.646	185.84	2935666

## Sheet: calt45sf
	Data Filename	Sample Name	Ret. Time	Area	Height	C nominal	C real	Assay mg/mL	Area	Average	SD	RSD		d factor	0.9292
1	STD00_SF_001.lcd(Read only)	STD00_SF	-----	-----	-----	0	0	0	0	0	0			calibration	15852.5
2	STD0.5_SF_002.lcd(Read only)	STD0.5_SF	2.974	291232	27190	0.5	0.4646	18.584	291232	293713	2150.42	0.00732151
3	STD1.0_SF_003.lcd(Read only)	STD1.0_SF	2.935	594424	52307	1	0.9292	37.168	594424	593670	698.4	0.00117641
4	STD2.5_SF_004.lcd(Read only)	STD2.5_SF	2.888	1472905	118832	2.5	2.323	92.92	1472905	1.46939e+06	5268.64	0.00358561
5	STD3.75_SF_005.lcd(Read only)	STD3.75_SF	2.858	2208409	167937	3.75	3.4845	139.38	2208409	2208463	1186.92	0.000537442
6	STD5.0_SF_006.lcd(Read only)	STD5.0_SF	2.838	2946883	212408	5	4.646	185.84	2946883	2947844	851.177	0.000288746
7	STD00_SF_007.lcd(Read only)	STD00_SF	-----	-----	-----	0	0	0	0
8	STD0.5_SF_008.lcd(Read only)	STD0.5_SF	2.935	295048	28030	0.5	0.4646	18.584	295048
9	STD1.0_SF_009.lcd(Read only)	STD1.0_SF	2.912	593542	54116	1	0.9292	37.168	593542
10	STD2.5_SF_010.lcd(Read only)	STD2.5_SF	2.862	1471925	122300	2.5	2.323	92.92	1471925
11	STD3.75_SF_011.lcd(Read only)	STD3.75_SF	2.831	2209676	172950	3.75	3.4845	139.38	2209676
12	STD5.0_SF_012.lcd(Read only)	STD5.0_SF	2.816	2948146	219841	5	4.646	185.84	2948146
13	STD00_SF_013.lcd(Read only)	STD00_SF	-----	-----	-----	0	0	0	0
14	STD0.5_SF_014.lcd(Read only)	STD0.5_SF	2.903	294858	28921	0.5	0.4646	18.584	294858
15	STD1.0_SF_015.lcd(Read only)	STD1.0_SF	2.879	593045	56295	1	0.9292	37.168	593045
16	STD2.5_SF_016.lcd(Read only)	STD2.5_SF	2.83	1463329	125937	2.5	2.323	92.92	1463329
17	STD3.75_SF_017.lcd(Read only)	STD3.75_SF	2.805	2207304	179557	3.75	3.4845	139.38	2207304
18	STD5.0_SF_018.lcd(Read only)	STD5.0_SF	2.779	2948503	227565	5	4.646	185.84	2948503

## Sheet: t0om
	Data Filename	Sample Name	Ret. Time	Area	Height	C mg/mL	Average 6	Average 12	SD 12
20	pa_pur_bout_A_OM_25C_T0_064.lcd(Read only)	pa_pur_bout_A_OM_25C_T0	2.883	1698762	149277	100.733	100.305	100.965	0.914557
21	pa_pur_bout_A_OM_25C_T0_065.lcd(Read only)	pa_pur_bout_A_OM_25C_T0	2.885	1696193	148289	100.58
22	pa_pur_bout_B_OM_25C_T0_066.lcd(Read only)	pa_pur_bout_B_OM_25C_T0	2.874	1673690	146414	99.2459
23	pa_pur_bout_B_OM_25C_T0_067.lcd(Read only)	pa_pur_bout_B_OM_25C_T0	2.883	1673184	145194	99.2159
24	pa_pur_bout_C_OM_25C_T0_068.lcd(Read only)	pa_pur_bout_C_OM_25C_T0	2.872	1702967	146908	100.982
25	pa_pur_bout_C_OM_25C_T0_069.lcd(Read only)	pa_pur_bout_C_OM_25C_T0	2.874	1704488	145990	101.072
27	pa_pur_ser_A_OM_25C_T0_071.lcd(Read only)	pa_pur_ser_A_OM_25C_T0	2.867	1711793	146577	101.505	101.625
28	pa_pur_ser_A_OM_25C_T0_072.lcd(Read only)	pa_pur_ser_A_OM_25C_T0	2.874	1712943	145847	101.574
29	pa_pur_ser_B_OM_25C_T0_073.lcd(Read only)	pa_pur_ser_B_OM_25C_T0	2.869	1713003	145915	101.577
30	pa_pur_ser_B_OM_25C_T0_074.lcd(Read only)	pa_pur_ser_B_OM_25C_T0	2.867	1707200	145302	101.233
31	pa_pur_ser_C_OM_25C_T0_075.lcd(Read only)	pa_pur_ser_C_OM_25C_T0	2.865	1719451	145870	101.959
32	pa_pur_ser_C_OM_25C_T0_076.lcd(Read only)	pa_pur_ser_C_OM_25C_T0	2.87	1718452	145043	101.9
34	compr_bout_A_OM_25C_T0_078.lcd(Read only)	compr_bout_A_OM_25C_T0	2.864	1759840	147968	104.354	102.029	101.263	1.91183
35	compr_bout_A_OM_25C_T0_079.lcd(Read only)	compr_bout_A_OM_25C_T0	2.866	1757548	147239	104.218
36	compr_bout_B_OM_25C_T0_080.lcd(Read only)	compr_bout_B_OM_25C_T0	2.864	1680712	140727	99.6623
37	compr_bout_B_OM_25C_T0_081.lcd(Read only)	compr_bout_B_OM_25C_T0	2.865	1680607	140348	99.6561
38	compr_bout_C_OM_25C_T0_082.lcd(Read only)	compr_bout_C_OM_25C_T0	2.864	1725628	143719	102.326
39	compr_bout_C_OM_25C_T0_083.lcd(Read only)	compr_bout_C_OM_25C_T0	2.857	1719414	143159	101.957
41	compr_ser_A_OM_25C_T0_085.lcd(Read only)	compr_ser_A_OM_25C_T0	2.863	1672274	138819	99.1619	100.496
42	compr_ser_A_OM_25C_T0_086.lcd(Read only)	compr_ser_A_OM_25C_T0	2.861	1666896	137934	98.843
43	compr_ser_B_OM_25C_T0_087.lcd(Read only)	compr_ser_B_OM_25C_T0	2.864	1725603	143284	102.324
44	compr_ser_B_OM_25C_T0_088.lcd(Read only)	compr_ser_B_OM_25C_T0	2.865	1726248	143107	102.362
45	compr_ser_C_OM_25C_T0_089.lcd(Read only)	compr_ser_C_OM_25C_T0	2.87	1686371	139267	99.9979
46	compr_ser_C_OM_25C_T0_090.lcd(Read only)	compr_ser_C_OM_25C_T0	2.864	1691250	139501	100.287
19	STD000_063.lcd(Read only)	STD000	-----	-----	-----	#VALUE!
26	STD000_070.lcd(Read only)	STD000	-----	-----	-----	#VALUE!
33	STD000_077.lcd(Read only)	STD000	-----	-----	-----	#VALUE!
40	STD000_084.lcd(Read only)	STD000	-----	-----	-----	#VALUE!
47	STD000_091.lcd(Read only)	STD000	-----	-----	-----	#VALUE!
48	STD2.5_092.lcd(Read only)	STD2.5	2.867	1534048	128929	90.9655
48	STD000_049.lcd(Read only)	STD000	-----	-----	-----	#VALUE!

## Sheet: t0sf
	Data Filename	Sample Name	Ret. Time	Area	Height	C mg/mL	Average 6	Average 12	SD 12
21	pa_pur_bout_A_SF_25C_T0_021.lcd(Read only)	pa_pur_bout_A_SF_25C_T0	2.979	1684215	128313	106.48	106.789	106.843	0.862057
22	pa_pur_bout_A_SF_25C_T0_022.lcd(Read only)	pa_pur_bout_A_SF_25C_T0	2.983	1682577	129411	106.376
23	pa_pur_bout_B_SF_25C_T0_023.lcd(Read only)	pa_pur_bout_B_SF_25C_T0	2.979	1672800	128905	105.758
24	pa_pur_bout_B_SF_25C_T0_024.lcd(Read only)	pa_pur_bout_B_SF_25C_T0	2.976	1674905	129308	105.891
25	pa_pur_bout_C_SF_25C_T0_025.lcd(Read only)	pa_pur_bout_C_SF_25C_T0	2.976	1710337	132071	108.132
26	pa_pur_bout_C_SF_25C_T0_026.lcd(Read only)	pa_pur_bout_C_SF_25C_T0	2.972	1709823	132618	108.099
28	pa_pur_ser_A_SF_25C_T0_028.lcd(Read only)	pa_pur_ser_A_SF_25C_T0	2.967	1689740	131888	106.829	106.897
29	pa_pur_ser_A_SF_25C_T0_029.lcd(Read only)	pa_pur_ser_A_SF_25C_T0	2.963	1688549	132528	106.754
30	pa_pur_ser_B_SF_25C_T0_030.lcd(Read only)	pa_pur_ser_B_SF_25C_T0	2.953	1678876	132254	106.143
31	pa_pur_ser_B_SF_25C_T0_031.lcd(Read only)	pa_pur_ser_B_SF_25C_T0	2.957	1679702	132689	106.195
32	pa_pur_ser_C_SF_25C_T0_032.lcd(Read only)	pa_pur_ser_C_SF_25C_T0	2.944	1702908	135284	107.662
33	pa_pur_ser_C_SF_25C_T0_033.lcd(Read only)	pa_pur_ser_C_SF_25C_T0	2.942	1705092	135930	107.8
35	compr_bout_A_SF_25C_T0_035.lcd(Read only)	compr_bout_A_SF_25C_T0	2.939	1671759	135517	105.693	105.285	105.689	0.843724
36	compr_bout_A_SF_25C_T0_036.lcd(Read only)	compr_bout_A_SF_25C_T0	2.936	1670184	135087	105.593
37	compr_bout_B_SF_25C_T0_037.lcd(Read only)	compr_bout_B_SF_25C_T0	2.935	1679520	135608	106.183
38	compr_bout_B_SF_25C_T0_038.lcd(Read only)	compr_bout_B_SF_25C_T0	2.926	1677695	135944	106.068
39	compr_bout_C_SF_25C_T0_039.lcd(Read only)	compr_bout_C_SF_25C_T0	2.924	1648536	134209	104.224
40	compr_bout_C_SF_25C_T0_040.lcd(Read only)	compr_bout_C_SF_25C_T0	2.923	1644193	134806	103.95
42	compr_ser_A_SF_25C_T0_042.lcd(Read only)	compr_ser_A_SF_25C_T0	2.913	1692708	138803	107.017	106.092
43	compr_ser_A_SF_25C_T0_043.lcd(Read only)	compr_ser_A_SF_25C_T0	2.909	1681687	138984	106.32
44	compr_ser_B_SF_25C_T0_044.lcd(Read only)	compr_ser_B_SF_25C_T0	2.903	1671906	138422	105.702
45	compr_ser_B_SF_25C_T0_045.lcd(Read only)	compr_ser_B_SF_25C_T0	2.902	1672144	138375	105.717
46	compr_ser_C_SF_25C_T0_046.lcd(Read only)	compr_ser_C_SF_25C_T0	2.903	1673710	138676	105.816
47	compr_ser_C_SF_25C_T0_047.lcd(Read only)	compr_ser_C_SF_25C_T0	2.903	1676296	139300	105.979

## Sheet: Stabom
	Data Filename	Sample Name	Ret. Time	Area	Height	Bulk	Tablet	Bottle	Syringe	25C	t	Assay	Average	SD	T0	Assay T0	Average	SD
49	pa_pur_bout_A_OM_25C_T7_050.lcd(Read only)	pa_pur_bout_A_OM_25C_T7	2.923	1702185	183894	TRUE	FALSE	TRUE	FALSE	TRUE	_T7	100.936	100.146	0.975686	100.965	0.999711	0.991887	0.00966363
50	pa_pur_bout_A_OM_25C_T7_051.lcd(Read only)	pa_pur_bout_A_OM_25C_T7	2.924	1700878	182971	TRUE	FALSE	TRUE	FALSE	TRUE	_T7	100.858			100.965	0.998943
51	pa_pur_bout_B_OM_25C_T7_052.lcd(Read only)	pa_pur_bout_B_OM_25C_T7	2.918	1662041	179886	TRUE	FALSE	TRUE	FALSE	TRUE	_T7	98.5551			100.965	0.976134
52	pa_pur_bout_B_OM_25C_T7_053.lcd(Read only)	pa_pur_bout_B_OM_25C_T7	2.929	1686285	180888	TRUE	FALSE	TRUE	FALSE	TRUE	_T7	99.9928			100.965	0.990373
53	pa_pur_bout_C_OM_25C_T7_054.lcd(Read only)	pa_pur_bout_C_OM_25C_T7	2.923	1678696	179243	TRUE	FALSE	TRUE	FALSE	TRUE	_T7	99.5427			100.965	0.985916
54	pa_pur_bout_C_OM_25C_T7_055.lcd(Read only)	pa_pur_bout_C_OM_25C_T7	2.933	1703090	179663	TRUE	FALSE	TRUE	FALSE	TRUE	_T7	100.989			100.965	1.00024
56	pa_pur_ser_A_OM_25C_T7_057.lcd(Read only)	pa_pur_ser_A_OM_25C_T7	2.913	1703942	182289	TRUE	FALSE	FALSE	TRUE	TRUE	_T7	101.04	100.936	1.07688	100.965	1.00074	0.999715	0.0106659
57	pa_pur_ser_A_OM_25C_T7_058.lcd(Read only)	pa_pur_ser_A_OM_25C_T7	2.917	1716196	183572	TRUE	FALSE	FALSE	TRUE	TRUE	_T7	101.766			100.965	1.00794
58	pa_pur_ser_B_OM_25C_T7_059.lcd(Read only)	pa_pur_ser_B_OM_25C_T7	2.915	1714405	182855	TRUE	FALSE	FALSE	TRUE	TRUE	_T7	101.66			100.965	1.00689
59	pa_pur_ser_B_OM_25C_T7_060.lcd(Read only)	pa_pur_ser_B_OM_25C_T7	2.917	1719191	182767	TRUE	FALSE	FALSE	TRUE	TRUE	_T7	101.944			100.965	1.0097
60	pa_pur_ser_C_OM_25C_T7_061.lcd(Read only)	pa_pur_ser_C_OM_25C_T7	2.917	1680359	179163	TRUE	FALSE	FALSE	TRUE	TRUE	_T7	99.6414			100.965	0.986892
61	pa_pur_ser_C_OM_25C_T7_062.lcd(Read only)	pa_pur_ser_C_OM_25C_T7	2.918	1679061	178674	TRUE	FALSE	FALSE	TRUE	TRUE	_T7	99.5644			100.965	0.98613
63	compr_bout_A_OM_25C_T7_064.lcd(Read only)	compr_bout_A_OM_25C_T7	2.915	1647571	176423	FALSE	TRUE	TRUE	FALSE	TRUE	_T7	97.6971	96.6564	1.35978	101.263	0.96479	0.954512	0.0134283
64	compr_bout_A_OM_25C_T7_065.lcd(Read only)	compr_bout_A_OM_25C_T7	2.919	1667511	178057	FALSE	TRUE	TRUE	FALSE	TRUE	_T7	98.8795			101.263	0.976466
65	compr_bout_B_OM_25C_T7_066.lcd(Read only)	compr_bout_B_OM_25C_T7	2.919	1615253	172538	FALSE	TRUE	TRUE	FALSE	TRUE	_T7	95.7807			101.263	0.945865
66	compr_bout_B_OM_25C_T7_067.lcd(Read only)	compr_bout_B_OM_25C_T7	2.92	1624835	173244	FALSE	TRUE	TRUE	FALSE	TRUE	_T7	96.3489			101.263	0.951476
67	compr_bout_C_OM_25C_T7_068.lcd(Read only)	compr_bout_C_OM_25C_T7	2.922	1607228	170808	FALSE	TRUE	TRUE	FALSE	TRUE	_T7	95.3049			101.263	0.941166
68	compr_bout_C_OM_25C_T7_069.lcd(Read only)	compr_bout_C_OM_25C_T7	2.925	1617723	170998	FALSE	TRUE	TRUE	FALSE	TRUE	_T7	95.9272			101.263	0.947311
70	compr_ser_A_OM_25C_T7_071.lcd(Read only)	compr_ser_A_OM_25C_T7	2.913	1628714	173861	FALSE	TRUE	FALSE	TRUE	TRUE	_T7	96.5789	96.658	2.62021	101.263	0.953748	0.954529	0.0258754
71	compr_ser_A_OM_25C_T7_072.lcd(Read only)	compr_ser_A_OM_25C_T7	2.912	1620279	174151	FALSE	TRUE	FALSE	TRUE	TRUE	_T7	96.0788			101.263	0.948808
72	compr_ser_B_OM_25C_T7_073.lcd(Read only)	compr_ser_B_OM_25C_T7	2.92	1596951	171128	FALSE	TRUE	FALSE	TRUE	TRUE	_T7	94.6955			101.263	0.935148
73	compr_ser_B_OM_25C_T7_074.lcd(Read only)	compr_ser_B_OM_25C_T7	2.911	1572979	170494	FALSE	TRUE	FALSE	TRUE	TRUE	_T7	93.274			101.263	0.92111
74	compr_ser_C_OM_25C_T7_075.lcd(Read only)	compr_ser_C_OM_25C_T7	2.911	1690315	180363	FALSE	TRUE	FALSE	TRUE	TRUE	_T7	100.232			101.263	0.98982
75	compr_ser_C_OM_25C_T7_076.lcd(Read only)	compr_ser_C_OM_25C_T7	2.906	1671048	179780	FALSE	TRUE	FALSE	TRUE	TRUE	_T7	99.0892			101.263	0.978538
79	pa_pur_bout_A_OM_25C_T14_080.lcd(Read only)	pa_pur_bout_A_OM_25C_T14	2.912	1610756	175687	TRUE	FALSE	TRUE	FALSE	TRUE	T14	95.5141	95.5809	1.99086	100.965	0.946014	0.946676	0.0197183
80	pa_pur_bout_A_OM_25C_T14_081.lcd(Read only)	pa_pur_bout_A_OM_25C_T14	2.911	1606759	175519	TRUE	FALSE	TRUE	FALSE	TRUE	T14	95.277			100.965	0.943666
81	pa_pur_bout_B_OM_25C_T14_082.lcd(Read only)	pa_pur_bout_B_OM_25C_T14	2.91	1652724	179809	TRUE	FALSE	TRUE	FALSE	TRUE	T14	98.0027			100.965	0.970662
82	pa_pur_bout_B_OM_25C_T14_083.lcd(Read only)	pa_pur_bout_B_OM_25C_T14	2.908	1648938	179580	TRUE	FALSE	TRUE	FALSE	TRUE	T14	97.7782			100.965	0.968438
83	pa_pur_bout_C_OM_25C_T14_084.lcd(Read only)	pa_pur_bout_C_OM_25C_T14	2.908	1576783	173792	TRUE	FALSE	TRUE	FALSE	TRUE	T14	93.4995			100.965	0.926061
84	pa_pur_bout_C_OM_25C_T14_085.lcd(Read only)	pa_pur_bout_C_OM_25C_T14	2.907	1575339	174699	TRUE	FALSE	TRUE	FALSE	TRUE	T14	93.4139			100.965	0.925213
86	pa_pur_ser_A_OM_25C_T14_087.lcd(Read only)	pa_pur_ser_A_OM_25C_T14	2.902	1599529	176636	TRUE	FALSE	FALSE	TRUE	TRUE	T14	94.8483	95.442	0.769533	100.965	0.93942	0.9453	0.00762179
87	pa_pur_ser_A_OM_25C_T14_088.lcd(Read only)	pa_pur_ser_A_OM_25C_T14	2.901	1595895	176419	TRUE	FALSE	FALSE	TRUE	TRUE	T14	94.6328			100.965	0.937286
88	pa_pur_ser_B_OM_25C_T14_089.lcd(Read only)	pa_pur_ser_B_OM_25C_T14	2.904	1629943	179697	TRUE	FALSE	FALSE	TRUE	TRUE	T14	96.6518			100.965	0.957282
89	pa_pur_ser_B_OM_25C_T14_090.lcd(Read only)	pa_pur_ser_B_OM_25C_T14	2.896	1606978	179719	TRUE	FALSE	FALSE	TRUE	TRUE	T14	95.29			100.965	0.943795
90	pa_pur_ser_C_OM_25C_T14_091.lcd(Read only)	pa_pur_ser_C_OM_25C_T14	2.895	1620061	180983	TRUE	FALSE	FALSE	TRUE	TRUE	T14	96.0658			100.965	0.951479
91	pa_pur_ser_C_OM_25C_T14_092.lcd(Read only)	pa_pur_ser_C_OM_25C_T14	2.891	1604836	179544	TRUE	FALSE	FALSE	TRUE	TRUE	T14	95.163			100.965	0.942537
93	compr_bout_A_OM_25C_T14_094.lcd(Read only)	compr_bout_A_OM_25C_T14	2.901	1595021	177358	FALSE	TRUE	TRUE	FALSE	TRUE	T14	94.581	92.8651	1.30424	101.263	0.934018	0.917073	0.0128798
94	compr_bout_A_OM_25C_T14_095.lcd(Read only)	compr_bout_A_OM_25C_T14	2.899	1592351	177714	FALSE	TRUE	TRUE	FALSE	TRUE	T14	94.4227			101.263	0.932454
95	compr_bout_B_OM_25C_T14_096.lcd(Read only)	compr_bout_B_OM_25C_T14	2.896	1556468	174778	FALSE	TRUE	TRUE	FALSE	TRUE	T14	92.2949			101.263	0.911442
96	compr_bout_B_OM_25C_T14_097.lcd(Read only)	compr_bout_B_OM_25C_T14	2.895	1556728	175162	FALSE	TRUE	TRUE	FALSE	TRUE	T14	92.3103			101.263	0.911594
97	compr_bout_C_OM_25C_T14_098.lcd(Read only)	compr_bout_C_OM_25C_T14	2.896	1542714	174204	FALSE	TRUE	TRUE	FALSE	TRUE	T14	91.4793			101.263	0.903387
98	compr_bout_C_OM_25C_T14_099.lcd(Read only)	compr_bout_C_OM_25C_T14	2.898	1553224	174429	FALSE	TRUE	TRUE	FALSE	TRUE	T14	92.1025			101.263	0.909542
100	compr_ser_A_OM_25C_T14_101.lcd(Read only)	compr_ser_A_OM_25C_T14	2.896	1559213	175928	FALSE	TRUE	FALSE	TRUE	TRUE	T14	92.4577	93.309	2.16354	101.263	0.913049	0.921456	0.0213656
101	compr_ser_A_OM_25C_T14_102.lcd(Read only)	compr_ser_A_OM_25C_T14	2.895	1559206	176599	FALSE	TRUE	FALSE	TRUE	TRUE	T14	92.4573			101.263	0.913045
102	compr_ser_B_OM_25C_T14_103.lcd(Read only)	compr_ser_B_OM_25C_T14	2.895	1545870	174516	FALSE	TRUE	FALSE	TRUE	TRUE	T14	91.6665			101.263	0.905236
103	compr_ser_B_OM_25C_T14_104.lcd(Read only)	compr_ser_B_OM_25C_T14	2.892	1538724	173709	FALSE	TRUE	FALSE	TRUE	TRUE	T14	91.2427			101.263	0.901051
104	compr_ser_C_OM_25C_T14_105.lcd(Read only)	compr_ser_C_OM_25C_T14	2.887	1612215	182494	FALSE	TRUE	FALSE	TRUE	TRUE	T14	95.6006			101.263	0.944086
105	compr_ser_C_OM_25C_T14_106.lcd(Read only)	compr_ser_C_OM_25C_T14	2.889	1626189	182817	FALSE	TRUE	FALSE	TRUE	TRUE	T14	96.4292			101.263	0.952269
23	pa_pur_bout_A_OM_25C_T30_003.lcd(Read only)	pa_pur_bout_A_OM_25C_T30	3.103	1676075	141391	TRUE	FALSE	TRUE	FALSE	TRUE	T30	99.3873	99.2134	0.580587	100.965	0.984376	0.982653	0.00575039
24	pa_pur_bout_A_OM_25C_T30_004.lcd(Read only)	pa_pur_bout_A_OM_25C_T30	3.101	1677174	142783	TRUE	FALSE	TRUE	FALSE	TRUE	T30	99.4525			100.965	0.985022
25	pa_pur_bout_B_OM_25C_T30_005.lcd(Read only)	pa_pur_bout_B_OM_25C_T30	3.095	1659379	141913	TRUE	FALSE	TRUE	FALSE	TRUE	T30	98.3973			100.965	0.974571
26	pa_pur_bout_B_OM_25C_T30_006.lcd(Read only)	pa_pur_bout_B_OM_25C_T30	3.09	1662572	143056	TRUE	FALSE	TRUE	FALSE	TRUE	T30	98.5866			100.965	0.976446
27	pa_pur_bout_C_OM_25C_T30_007.lcd(Read only)	pa_pur_bout_C_OM_25C_T30	3.086	1680687	145575	TRUE	FALSE	TRUE	FALSE	TRUE	T30	99.6608			100.965	0.987085
28	pa_pur_bout_C_OM_25C_T30_008.lcd(Read only)	pa_pur_bout_C_OM_25C_T30	3.087	1682960	146922	TRUE	FALSE	TRUE	FALSE	TRUE	T30	99.7956			100.965	0.98842
30	pa_pur_ser_A_OM_25C_T30_010.lcd(Read only)	pa_pur_ser_A_OM_25C_T30	3.078	1667931	147252	TRUE	FALSE	FALSE	TRUE	TRUE	T30	98.9044	99.2909	0.468201	100.965	0.979593	0.983422	0.00463727
31	pa_pur_ser_A_OM_25C_T30_011.lcd(Read only)	pa_pur_ser_A_OM_25C_T30	3.074	1663553	146990	TRUE	FALSE	FALSE	TRUE	TRUE	T30	98.6448			100.965	0.977022
32	pa_pur_ser_B_OM_25C_T30_012.lcd(Read only)	pa_pur_ser_B_OM_25C_T30	3.075	1673294	148408	TRUE	FALSE	FALSE	TRUE	TRUE	T30	99.2224			100.965	0.982743
33	pa_pur_ser_B_OM_25C_T30_013.lcd(Read only)	pa_pur_ser_B_OM_25C_T30	3.073	1675891	151326	TRUE	FALSE	FALSE	TRUE	TRUE	T30	99.3764			100.965	0.984268
34	pa_pur_ser_C_OM_25C_T30_014.lcd(Read only)	pa_pur_ser_C_OM_25C_T30	3.061	1683439	154309	TRUE	FALSE	FALSE	TRUE	TRUE	T30	99.824			100.965	0.988701
35	pa_pur_ser_C_OM_25C_T30_015.lcd(Read only)	pa_pur_ser_C_OM_25C_T30	3.058	1682590	154620	TRUE	FALSE	FALSE	TRUE	TRUE	T30	99.7736			100.965	0.988203
37	compr_bout_A_OM_25C_T30_017.lcd(Read only)	compr_bout_A_OM_25C_T30	3.049	1694532	156323	FALSE	TRUE	TRUE	FALSE	TRUE	T30	100.482	100.235	0.290152	101.263	0.992289	0.98985	0.00286534
38	compr_bout_A_OM_25C_T30_018.lcd(Read only)	compr_bout_A_OM_25C_T30	3.046	1696271	156909	FALSE	TRUE	TRUE	FALSE	TRUE	T30	100.585			101.263	0.993308
39	compr_bout_B_OM_25C_T30_019.lcd(Read only)	compr_bout_B_OM_25C_T30	3.039	1690080	157339	FALSE	TRUE	TRUE	FALSE	TRUE	T30	100.218			101.263	0.989682
40	compr_bout_B_OM_25C_T30_020.lcd(Read only)	compr_bout_B_OM_25C_T30	3.042	1691398	157222	FALSE	TRUE	TRUE	FALSE	TRUE	T30	100.296			101.263	0.990454
41	compr_bout_C_OM_25C_T30_021.lcd(Read only)	compr_bout_C_OM_25C_T30	3.043	1682976	156509	FALSE	TRUE	TRUE	FALSE	TRUE	T30	99.7965			101.263	0.985522
42	compr_bout_C_OM_25C_T30_022.lcd(Read only)	compr_bout_C_OM_25C_T30	3.039	1686941	156819	FALSE	TRUE	TRUE	FALSE	TRUE	T30	100.032			101.263	0.987844
44	compr_ser_A_OM_25C_T30_024.lcd(Read only)	compr_ser_A_OM_25C_T30	3.029	1697042	157572	FALSE	TRUE	FALSE	TRUE	TRUE	T30	100.631	99.6961	0.797565	101.263	0.993759	0.984531	0.0078762
45	compr_ser_A_OM_25C_T30_025.lcd(Read only)	compr_ser_A_OM_25C_T30	3.03	1698920	157110	FALSE	TRUE	FALSE	TRUE	TRUE	T30	100.742			101.263	0.994859
46	compr_ser_B_OM_25C_T30_026.lcd(Read only)	compr_ser_B_OM_25C_T30	3.03	1669863	154596	FALSE	TRUE	FALSE	TRUE	TRUE	T30	99.019			101.263	0.977844
47	compr_ser_B_OM_25C_T30_027.lcd(Read only)	compr_ser_B_OM_25C_T30	3.026	1670889	154699	FALSE	TRUE	FALSE	TRUE	TRUE	T30	99.0798			101.263	0.978445
48	compr_ser_C_OM_25C_T30_028.lcd(Read only)	compr_ser_C_OM_25C_T30	3.026	1671042	153735	FALSE	TRUE	FALSE	TRUE	TRUE	T30	99.0889			101.263	0.978534
49	compr_ser_C_OM_25C_T30_029.lcd(Read only)	compr_ser_C_OM_25C_T30	3.024	1679942	154125	FALSE	TRUE	FALSE	TRUE	TRUE	T30	99.6166			101.263	0.983746
53	pa_pur_bout_A_OM_25C_T45_033.lcd(Read only)	pa_pur_bout_A_OM_25C_T45	3.021	1664879	152385	TRUE	FALSE	TRUE	FALSE	TRUE	T45	98.7234	97.8475	3.24328	100.965	0.977801	0.969125	0.0321229
54	pa_pur_bout_A_OM_25C_T45_034.lcd(Read only)	pa_pur_bout_A_OM_25C_T45	3.017	1686072	153444	TRUE	FALSE	TRUE	FALSE	TRUE	T45	99.9801			100.965	0.990248
55	pa_pur_bout_B_OM_25C_T45_035.lcd(Read only)	pa_pur_bout_B_OM_25C_T45	3.015	1580857	144766	TRUE	FALSE	TRUE	FALSE	TRUE	T45	93.7411			100.965	0.928454
56	pa_pur_bout_B_OM_25C_T45_036.lcd(Read only)	pa_pur_bout_B_OM_25C_T45	3.015	1580954	144303	TRUE	FALSE	TRUE	FALSE	TRUE	T45	93.7469			100.965	0.928511
57	pa_pur_bout_C_OM_25C_T45_037.lcd(Read only)	pa_pur_bout_C_OM_25C_T45	3.014	1690361	152949	TRUE	FALSE	TRUE	FALSE	TRUE	T45	100.234			100.965	0.992767
58	pa_pur_bout_C_OM_25C_T45_038.lcd(Read only)	pa_pur_bout_C_OM_25C_T45	3	1697519	152412	TRUE	FALSE	TRUE	FALSE	TRUE	T45	100.659			100.965	0.996971
60	pa_pur_ser_A_OM_25C_T45_040.lcd(Read only)	pa_pur_ser_A_OM_25C_T45	2.999	1679996	151225	TRUE	FALSE	FALSE	TRUE	TRUE	T45	99.6198	97.3798	2.09496	100.965	0.986679	0.964493	0.0207494
61	pa_pur_ser_A_OM_25C_T45_041.lcd(Read only)	pa_pur_ser_A_OM_25C_T45	2.996	1688881	151957	TRUE	FALSE	FALSE	TRUE	TRUE	T45	100.147			100.965	0.991897
62	pa_pur_ser_B_OM_25C_T45_042.lcd(Read only)	pa_pur_ser_B_OM_25C_T45	3.001	1608099	144385	TRUE	FALSE	FALSE	TRUE	TRUE	T45	95.3565			100.965	0.944453
63	pa_pur_ser_B_OM_25C_T45_043.lcd(Read only)	pa_pur_ser_B_OM_25C_T45	3.006	1606705	144177	TRUE	FALSE	FALSE	TRUE	TRUE	T45	95.2738			100.965	0.943635
64	pa_pur_ser_C_OM_25C_T45_044.lcd(Read only)	pa_pur_ser_C_OM_25C_T45	3.001	1627695	145181	TRUE	FALSE	FALSE	TRUE	TRUE	T45	96.5185			100.965	0.955962
65	pa_pur_ser_C_OM_25C_T45_045.lcd(Read only)	pa_pur_ser_C_OM_25C_T45	3.003	1641944	145865	TRUE	FALSE	FALSE	TRUE	TRUE	T45	97.3634			100.965	0.964331
67	compr_bout_A_OM_25C_T45_047.lcd(Read only)	compr_bout_A_OM_25C_T45	2.993	1646819	146999	FALSE	TRUE	TRUE	FALSE	TRUE	T45	97.6525	98.6081	0.765852	101.263	0.96435	0.973786	0.00756303
68	compr_bout_A_OM_25C_T45_048.lcd(Read only)	compr_bout_A_OM_25C_T45	2.991	1647498	147883	FALSE	TRUE	TRUE	FALSE	TRUE	T45	97.6928			101.263	0.964747
69	compr_bout_B_OM_25C_T45_049.lcd(Read only)	compr_bout_B_OM_25C_T45	2.994	1666240	150461	FALSE	TRUE	TRUE	FALSE	TRUE	T45	98.8041			101.263	0.975722
70	compr_bout_B_OM_25C_T45_050.lcd(Read only)	compr_bout_B_OM_25C_T45	2.981	1678487	152535	FALSE	TRUE	TRUE	FALSE	TRUE	T45	99.5304			101.263	0.982894
71	compr_bout_C_OM_25C_T45_051.lcd(Read only)	compr_bout_C_OM_25C_T45	2.985	1670447	152277	FALSE	TRUE	TRUE	FALSE	TRUE	T45	99.0536			101.263	0.978186
72	compr_bout_C_OM_25C_T45_052.lcd(Read only)	compr_bout_C_OM_25C_T45	2.987	1668111	152314	FALSE	TRUE	TRUE	FALSE	TRUE	T45	98.9151			101.263	0.976818
74	compr_ser_A_OM_25C_T45_054.lcd(Read only)	compr_ser_A_OM_25C_T45	2.985	1625483	148934	FALSE	TRUE	FALSE	TRUE	TRUE	T45	96.3873	96.7312	2.06841	101.263	0.951856	0.955252	0.0204262
75	compr_ser_A_OM_25C_T45_055.lcd(Read only)	compr_ser_A_OM_25C_T45	2.974	1646607	151242	FALSE	TRUE	FALSE	TRUE	TRUE	T45	97.6399			101.263	0.964225
76	compr_ser_B_OM_25C_T45_056.lcd(Read only)	compr_ser_B_OM_25C_T45	2.976	1588549	146275	FALSE	TRUE	FALSE	TRUE	TRUE	T45	94.1972			101.263	0.930228
77	compr_ser_B_OM_25C_T45_057.lcd(Read only)	compr_ser_B_OM_25C_T45	2.983	1594593	146678	FALSE	TRUE	FALSE	TRUE	TRUE	T45	94.5556			101.263	0.933767
78	compr_ser_C_OM_25C_T45_058.lcd(Read only)	compr_ser_C_OM_25C_T45	2.971	1656229	151773	FALSE	TRUE	FALSE	TRUE	TRUE	T45	98.2105			101.263	0.96986
79	compr_ser_C_OM_25C_T45_059.lcd(Read only)	compr_ser_C_OM_25C_T45	2.967	1676234	152326	FALSE	TRUE	FALSE	TRUE	TRUE	T45	99.3968			101.263	0.981574
83	pa_pur_bout_A_OM_25C_T60_063.lcd(Read only)	pa_pur_bout_A_OM_25C_T60	2.968	1599503	146211	TRUE	FALSE	TRUE	FALSE	TRUE	T60	94.8468	95.6185	1.05611	100.965	0.939405	0.947048	0.0104602
84	pa_pur_bout_A_OM_25C_T60_064.lcd(Read only)	pa_pur_bout_A_OM_25C_T60	2.969	1617430	147983	TRUE	FALSE	TRUE	FALSE	TRUE	T60	95.9098			100.965	0.949933
85	pa_pur_bout_B_OM_25C_T60_065.lcd(Read only)	pa_pur_bout_B_OM_25C_T60	2.967	1635396	148918	TRUE	FALSE	TRUE	FALSE	TRUE	T60	96.9752			100.965	0.960485
86	pa_pur_bout_B_OM_25C_T60_066.lcd(Read only)	pa_pur_bout_B_OM_25C_T60	2.956	1630616	148366	TRUE	FALSE	TRUE	FALSE	TRUE	T60	96.6917			100.965	0.957678
87	pa_pur_bout_C_OM_25C_T60_067.lcd(Read only)	pa_pur_bout_C_OM_25C_T60	2.961	1596847	146115	TRUE	FALSE	TRUE	FALSE	TRUE	T60	94.6893			100.965	0.937845
88	pa_pur_bout_C_OM_25C_T60_068.lcd(Read only)	pa_pur_bout_C_OM_25C_T60	2.965	1595313	145320	TRUE	FALSE	TRUE	FALSE	TRUE	T60	94.5983			100.965	0.936944
90	pa_pur_ser_A_OM_25C_T60_070.lcd(Read only)	pa_pur_ser_A_OM_25C_T60	2.953	1689016	153050	TRUE	FALSE	FALSE	TRUE	TRUE	T60	100.155	98.6423	1.42475	100.965	0.991977	0.976998	0.0141114
91	pa_pur_ser_A_OM_25C_T60_071.lcd(Read only)	pa_pur_ser_A_OM_25C_T60	2.957	1687392	152276	TRUE	FALSE	FALSE	TRUE	TRUE	T60	100.058			100.965	0.991023
92	pa_pur_ser_B_OM_25C_T60_072.lcd(Read only)	pa_pur_ser_B_OM_25C_T60	2.95	1645715	149134	TRUE	FALSE	FALSE	TRUE	TRUE	T60	97.587			100.965	0.966546
93	pa_pur_ser_B_OM_25C_T60_073.lcd(Read only)	pa_pur_ser_B_OM_25C_T60	2.953	1678892	152527	TRUE	FALSE	FALSE	TRUE	TRUE	T60	99.5544			100.965	0.986031
94	pa_pur_ser_C_OM_25C_T60_074.lcd(Read only)	pa_pur_ser_C_OM_25C_T60	2.945	1637849	148768	TRUE	FALSE	FALSE	TRUE	TRUE	T60	97.1206			100.965	0.961926
95	pa_pur_ser_C_OM_25C_T60_075.lcd(Read only)	pa_pur_ser_C_OM_25C_T60	2.948	1642206	149899	TRUE	FALSE	FALSE	TRUE	TRUE	T60	97.379			100.965	0.964485
97	compr_bout_A_OM_25C_T60_077.lcd(Read only)	compr_bout_A_OM_25C_T60	2.949	1625432	150409	FALSE	TRUE	TRUE	FALSE	TRUE	T60	96.3843	96.7489	1.9823	101.263	0.951826	0.955426	0.0195759
98	compr_bout_A_OM_25C_T60_078.lcd(Read only)	compr_bout_A_OM_25C_T60	2.948	1625842	151712	FALSE	TRUE	TRUE	FALSE	TRUE	T60	96.4086			101.263	0.952066
99	compr_bout_B_OM_25C_T60_079.lcd(Read only)	compr_bout_B_OM_25C_T60	2.94	1615563	152025	FALSE	TRUE	TRUE	FALSE	TRUE	T60	95.7991			101.263	0.946047
100	compr_bout_B_OM_25C_T60_080.lcd(Read only)	compr_bout_B_OM_25C_T60	2.932	1698572	160178	FALSE	TRUE	TRUE	FALSE	TRUE	T60	100.721			101.263	0.994655
101	compr_bout_C_OM_25C_T60_081.lcd(Read only)	compr_bout_C_OM_25C_T60	2.94	1614105	153408	FALSE	TRUE	TRUE	FALSE	TRUE	T60	95.7126			101.263	0.945193
102	compr_bout_C_OM_25C_T60_082.lcd(Read only)	compr_bout_C_OM_25C_T60	2.937	1609966	153397	FALSE	TRUE	TRUE	FALSE	TRUE	T60	95.4672			101.263	0.942769
104	compr_ser_A_OM_25C_T60_084.lcd(Read only)	compr_ser_A_OM_25C_T60	2.934	1618794	154309	FALSE	TRUE	FALSE	TRUE	TRUE	T60	95.9907	95.3335	1.10672	101.263	0.947939	0.941448	0.0109292
105	compr_ser_A_OM_25C_T60_085.lcd(Read only)	compr_ser_A_OM_25C_T60	2.932	1617670	154872	FALSE	TRUE	FALSE	TRUE	TRUE	T60	95.924			101.263	0.94728
106	compr_ser_B_OM_25C_T60_086.lcd(Read only)	compr_ser_B_OM_25C_T60	2.934	1586575	151600	FALSE	TRUE	FALSE	TRUE	TRUE	T60	94.0802			101.263	0.929072
107	compr_ser_B_OM_25C_T60_087.lcd(Read only)	compr_ser_B_OM_25C_T60	2.93	1581019	151565	FALSE	TRUE	FALSE	TRUE	TRUE	T60	93.7507			101.263	0.925818
108	compr_ser_C_OM_25C_T60_088.lcd(Read only)	compr_ser_C_OM_25C_T60	2.934	1622052	155127	FALSE	TRUE	FALSE	TRUE	TRUE	T60	96.1839			101.263	0.949846
109	compr_ser_C_OM_25C_T60_089.lcd(Read only)	compr_ser_C_OM_25C_T60	2.922	1620153	154963	FALSE	TRUE	FALSE	TRUE	TRUE	T60	96.0713			101.263	0.948734
3	pa_pur_bout_A_OM_25C_T75_004.lcd(Read only)	pa_pur_bout_A_OM_25C_T75	3.023	1629426	133330	TRUE	FALSE	TRUE	FALSE	TRUE	T75	96.6211	96.4958	0.297546	100.965	0.956979	0.955737	0.00294703
4	pa_pur_bout_A_OM_25C_T75_005.lcd(Read only)	pa_pur_bout_A_OM_25C_T75	3.016	1627941	135269	TRUE	FALSE	TRUE	FALSE	TRUE	T75	96.5331			100.965	0.956107
5	pa_pur_bout_B_OM_25C_T75_006.lcd(Read only)	pa_pur_bout_B_OM_25C_T75	3.013	1635930	136451	TRUE	FALSE	TRUE	FALSE	TRUE	T75	97.0068			100.965	0.960799
6	pa_pur_bout_B_OM_25C_T75_007.lcd(Read only)	pa_pur_bout_B_OM_25C_T75	3.013	1622113	137927	TRUE	FALSE	TRUE	FALSE	TRUE	T75	96.1875			100.965	0.952684
7	pa_pur_bout_C_OM_25C_T75_008.lcd(Read only)	pa_pur_bout_C_OM_25C_T75	3.009	1624841	139304	TRUE	FALSE	TRUE	FALSE	TRUE	T75	96.3493			100.965	0.954286
8	pa_pur_bout_C_OM_25C_T75_009.lcd(Read only)	pa_pur_bout_C_OM_25C_T75	3.003	1623621	140903	TRUE	FALSE	TRUE	FALSE	TRUE	T75	96.2769			100.965	0.953569
10	pa_pur_ser_A_OM_25C_T75_011.lcd(Read only)	pa_pur_ser_A_OM_25C_T75	2.997	1625904	142140	TRUE	FALSE	FALSE	TRUE	TRUE	T75	96.4123	96.4851	0.398596	100.965	0.95491	0.955632	0.00394787
11	pa_pur_ser_A_OM_25C_T75_012.lcd(Read only)	pa_pur_ser_A_OM_25C_T75	2.987	1631195	144412	TRUE	FALSE	FALSE	TRUE	TRUE	T75	96.726			100.965	0.958018
12	pa_pur_ser_B_OM_25C_T75_013.lcd(Read only)	pa_pur_ser_B_OM_25C_T75	2.985	1630224	145859	TRUE	FALSE	FALSE	TRUE	TRUE	T75	96.6685			100.965	0.957448
13	pa_pur_ser_B_OM_25C_T75_014.lcd(Read only)	pa_pur_ser_B_OM_25C_T75	2.986	1636310	147395	TRUE	FALSE	FALSE	TRUE	TRUE	T75	97.0294			100.965	0.961022
14	pa_pur_ser_C_OM_25C_T75_015.lcd(Read only)	pa_pur_ser_C_OM_25C_T75	2.976	1619407	146555	TRUE	FALSE	FALSE	TRUE	TRUE	T75	96.027			100.965	0.951095
15	pa_pur_ser_C_OM_25C_T75_016.lcd(Read only)	pa_pur_ser_C_OM_25C_T75	2.979	1619754	147798	TRUE	FALSE	FALSE	TRUE	TRUE	T75	96.0476			100.965	0.951298
17	compr_bout_A_OM_25C_T75_018.lcd(Read only)	compr_bout_A_OM_25C_T75	2.966	1634737	149874	FALSE	TRUE	TRUE	FALSE	TRUE	T75	96.9361	96.4426	0.919852	101.263	0.957275	0.952401	0.00908383
18	compr_bout_A_OM_25C_T75_019.lcd(Read only)	compr_bout_A_OM_25C_T75	2.968	1636097	150090	FALSE	TRUE	TRUE	FALSE	TRUE	T75	97.0167			101.263	0.958071
19	compr_bout_B_OM_25C_T75_020.lcd(Read only)	compr_bout_B_OM_25C_T75	2.958	1637103	151273	FALSE	TRUE	TRUE	FALSE	TRUE	T75	97.0764			101.263	0.95866
20	compr_bout_B_OM_25C_T75_021.lcd(Read only)	compr_bout_B_OM_25C_T75	2.96	1637681	152331	FALSE	TRUE	TRUE	FALSE	TRUE	T75	97.1107			101.263	0.958998
21	compr_bout_C_OM_25C_T75_022.lcd(Read only)	compr_bout_C_OM_25C_T75	2.956	1605893	149913	FALSE	TRUE	TRUE	FALSE	TRUE	T75	95.2257			101.263	0.940384
22	compr_bout_C_OM_25C_T75_023.lcd(Read only)	compr_bout_C_OM_25C_T75	2.953	1606976	150399	FALSE	TRUE	TRUE	FALSE	TRUE	T75	95.2899			101.263	0.941018
24	compr_ser_A_OM_25C_T75_025.lcd(Read only)	compr_ser_A_OM_25C_T75	2.949	1620718	151513	FALSE	TRUE	FALSE	TRUE	TRUE	T75	96.1048	97.0516	1.06883	101.263	0.949065	0.958416	0.0105551
25	compr_ser_A_OM_25C_T75_026.lcd(Read only)	compr_ser_A_OM_25C_T75	2.943	1617547	151984	FALSE	TRUE	FALSE	TRUE	TRUE	T75	95.9168			101.263	0.947208
26	compr_ser_B_OM_25C_T75_027.lcd(Read only)	compr_ser_B_OM_25C_T75	2.937	1631193	153484	FALSE	TRUE	FALSE	TRUE	TRUE	T75	96.7259			101.263	0.955199
27	compr_ser_B_OM_25C_T75_028.lcd(Read only)	compr_ser_B_OM_25C_T75	2.934	1633695	153777	FALSE	TRUE	FALSE	TRUE	TRUE	T75	96.8743			101.263	0.956664
28	compr_ser_C_OM_25C_T75_029.lcd(Read only)	compr_ser_C_OM_25C_T75	2.94	1655831	156340	FALSE	TRUE	FALSE	TRUE	TRUE	T75	98.1869			101.263	0.969627
29	compr_ser_C_OM_25C_T75_030.lcd(Read only)	compr_ser_C_OM_25C_T75	2.937	1661131	157293	FALSE	TRUE	FALSE	TRUE	TRUE	T75	98.5012			101.263	0.97273
33	pa_pur_bout_A_OM_25C_T90_034.lcd(Read only)	pa_pur_bout_A_OM_25C_T90	2.921	1647534	155955	TRUE	FALSE	TRUE	FALSE	TRUE	T90	97.6949	97.1343	0.695461	100.965	0.967614	0.962062	0.00688815
34	pa_pur_bout_A_OM_25C_T90_035.lcd(Read only)	pa_pur_bout_A_OM_25C_T90	2.925	1638351	154731	TRUE	FALSE	TRUE	FALSE	TRUE	T90	97.1504			100.965	0.962221
35	pa_pur_bout_B_OM_25C_T90_036.lcd(Read only)	pa_pur_bout_B_OM_25C_T90	2.919	1624674	153317	TRUE	FALSE	TRUE	FALSE	TRUE	T90	96.3394			100.965	0.954188
36	pa_pur_bout_B_OM_25C_T90_037.lcd(Read only)	pa_pur_bout_B_OM_25C_T90	2.918	1622749	153493	TRUE	FALSE	TRUE	FALSE	TRUE	T90	96.2252			100.965	0.953057
37	pa_pur_bout_C_OM_25C_T90_038.lcd(Read only)	pa_pur_bout_C_OM_25C_T90	2.91	1648771	156259	TRUE	FALSE	TRUE	FALSE	TRUE	T90	97.7683			100.965	0.96834
38	pa_pur_bout_C_OM_25C_T90_039.lcd(Read only)	pa_pur_bout_C_OM_25C_T90	2.923	1646402	155331	TRUE	FALSE	TRUE	FALSE	TRUE	T90	97.6278			100.965	0.966949
40	pa_pur_ser_A_OM_25C_T90_041.lcd(Read only)	pa_pur_ser_A_OM_25C_T90	2.913	1616202	152495	TRUE	FALSE	FALSE	TRUE	TRUE	T90	95.837	96.2543	2.06613	100.965	0.949212	0.953345	0.0204639
41	pa_pur_ser_A_OM_25C_T90_042.lcd(Read only)	pa_pur_ser_A_OM_25C_T90	2.914	1621015	154403	TRUE	FALSE	FALSE	TRUE	TRUE	T90	96.1224			100.965	0.952039
42	pa_pur_ser_B_OM_25C_T90_043.lcd(Read only)	pa_pur_ser_B_OM_25C_T90	2.907	1668518	159119	TRUE	FALSE	FALSE	TRUE	TRUE	T90	98.9392			100.965	0.979938
43	pa_pur_ser_B_OM_25C_T90_044.lcd(Read only)	pa_pur_ser_B_OM_25C_T90	2.91	1659355	158114	TRUE	FALSE	FALSE	TRUE	TRUE	T90	98.3959			100.965	0.974556
44	pa_pur_ser_C_OM_25C_T90_045.lcd(Read only)	pa_pur_ser_C_OM_25C_T90	2.905	1592633	151217	TRUE	FALSE	FALSE	TRUE	TRUE	T90	94.4394			100.965	0.93537
45	pa_pur_ser_C_OM_25C_T90_046.lcd(Read only)	pa_pur_ser_C_OM_25C_T90	2.905	1581711	150155	TRUE	FALSE	FALSE	TRUE	TRUE	T90	93.7918			100.965	0.928955
47	compr_bout_A_OM_25C_T90_048.lcd(Read only)	compr_bout_A_OM_25C_T90	2.901	1599300	150916	FALSE	TRUE	TRUE	FALSE	TRUE	T90	94.8347	94.2658	0.413929	101.263	0.936523	0.930905	0.00408768
48	compr_bout_A_OM_25C_T90_049.lcd(Read only)	compr_bout_A_OM_25C_T90	2.9	1597499	150135	FALSE	TRUE	TRUE	FALSE	TRUE	T90	94.728			101.263	0.935469
49	compr_bout_B_OM_25C_T90_050.lcd(Read only)	compr_bout_B_OM_25C_T90	2.898	1586520	148340	FALSE	TRUE	TRUE	FALSE	TRUE	T90	94.0769			101.263	0.929039
50	compr_bout_B_OM_25C_T90_051.lcd(Read only)	compr_bout_B_OM_25C_T90	2.899	1582554	147606	FALSE	TRUE	TRUE	FALSE	TRUE	T90	93.8417			101.263	0.926717
51	compr_bout_C_OM_25C_T90_052.lcd(Read only)	compr_bout_C_OM_25C_T90	2.898	1584647	146663	FALSE	TRUE	TRUE	FALSE	TRUE	T90	93.9659			101.263	0.927943
52	compr_bout_C_OM_25C_T90_053.lcd(Read only)	compr_bout_C_OM_25C_T90	2.893	1587714	145112	FALSE	TRUE	TRUE	FALSE	TRUE	T90	94.1477			101.263	0.929739
54	compr_ser_A_OM_25C_T90_055.lcd(Read only)	compr_ser_A_OM_25C_T90	2.895	1625840	148391	FALSE	TRUE	FALSE	TRUE	TRUE	T90	96.4085	96.4393	1.8116	101.263	0.952065	0.952369	0.0178901
55	compr_ser_A_OM_25C_T90_056.lcd(Read only)	compr_ser_A_OM_25C_T90	2.895	1625109	147440	FALSE	TRUE	FALSE	TRUE	TRUE	T90	96.3652			101.263	0.951637
56	compr_ser_B_OM_25C_T90_057.lcd(Read only)	compr_ser_B_OM_25C_T90	2.889	1585588	143395	FALSE	TRUE	FALSE	TRUE	TRUE	T90	94.0217			101.263	0.928494
57	compr_ser_B_OM_25C_T90_058.lcd(Read only)	compr_ser_B_OM_25C_T90	2.891	1600632	143604	FALSE	TRUE	FALSE	TRUE	TRUE	T90	94.9137			101.263	0.937303
58	compr_ser_C_OM_25C_T90_059.lcd(Read only)	compr_ser_C_OM_25C_T90	2.883	1658220	147164	FALSE	TRUE	FALSE	TRUE	TRUE	T90	98.3286			101.263	0.971026
59	compr_ser_C_OM_25C_T90_060.lcd(Read only)	compr_ser_C_OM_25C_T90	2.889	1662769	146936	FALSE	TRUE	FALSE	TRUE	TRUE	T90	98.5983			101.263	0.97369

## Sheet: Stabsf
	Data Filename	Sample Name	Ret. Time	Area	Height	Bulk	Tablet	Bottle	Syringe	25C	t	Assay	Average	SD	T0	Assay T0	Average	SD
50	pa_pur_bout_A_SF_25C_T7_050.lcd(Read only)	pa_pur_bout_A_SF_25C_T7	2.889	1720270	142035	TRUE	FALSE	TRUE	FALSE	TRUE	_T7	108.76	107.74	0.840074	106.843	1.01794	1.00839	0.00786268
51	pa_pur_bout_A_SF_25C_T7_051.lcd(Read only)	pa_pur_bout_A_SF_25C_T7	2.886	1720611	141883	TRUE	FALSE	TRUE	FALSE	TRUE	_T7	108.781			106.843	1.01814
52	pa_pur_bout_B_SF_25C_T7_052.lcd(Read only)	pa_pur_bout_B_SF_25C_T7	2.884	1701004	140354	TRUE	FALSE	TRUE	FALSE	TRUE	_T7	107.541			106.843	1.00653
53	pa_pur_bout_B_SF_25C_T7_053.lcd(Read only)	pa_pur_bout_B_SF_25C_T7	2.879	1700017	140110	TRUE	FALSE	TRUE	FALSE	TRUE	_T7	107.479			106.843	1.00595
54	pa_pur_bout_C_SF_25C_T7_054.lcd(Read only)	pa_pur_bout_C_SF_25C_T7	2.889	1692694	140051	TRUE	FALSE	TRUE	FALSE	TRUE	_T7	107.016			106.843	1.00162
55	pa_pur_bout_C_SF_25C_T7_055.lcd(Read only)	pa_pur_bout_C_SF_25C_T7	2.884	1690230	140303	TRUE	FALSE	TRUE	FALSE	TRUE	_T7	106.86			106.843	1.00016
57	pa_pur_ser_A_SF_25C_T7_057.lcd(Read only)	pa_pur_ser_A_SF_25C_T7	2.87	1723109	142802	TRUE	FALSE	FALSE	TRUE	TRUE	_T7	108.939	108.319	1.46113	106.843	1.01962	1.01381	0.0136755
58	pa_pur_ser_A_SF_25C_T7_058.lcd(Read only)	pa_pur_ser_A_SF_25C_T7	2.87	1715704	142487	TRUE	FALSE	FALSE	TRUE	TRUE	_T7	108.471			106.843	1.01523
59	pa_pur_ser_B_SF_25C_T7_059.lcd(Read only)	pa_pur_ser_B_SF_25C_T7	2.868	1685192	140213	TRUE	FALSE	FALSE	TRUE	TRUE	_T7	106.542			106.843	0.997178
60	pa_pur_ser_B_SF_25C_T7_060.lcd(Read only)	pa_pur_ser_B_SF_25C_T7	2.87	1685085	140483	TRUE	FALSE	FALSE	TRUE	TRUE	_T7	106.535			106.843	0.997115
61	pa_pur_ser_C_SF_25C_T7_061.lcd(Read only)	pa_pur_ser_C_SF_25C_T7	2.863	1737396	144463	TRUE	FALSE	FALSE	TRUE	TRUE	_T7	109.842			106.843	1.02807
62	pa_pur_ser_C_SF_25C_T7_062.lcd(Read only)	pa_pur_ser_C_SF_25C_T7	2.856	1733346	144901	TRUE	FALSE	FALSE	TRUE	TRUE	_T7	109.586			106.843	1.02567
64	compr_bout_A_SF_25C_T7_064.lcd(Read only)	compr_bout_A_SF_25C_T7	2.862	1709417	143991	FALSE	TRUE	TRUE	FALSE	TRUE	_T7	108.073	105.882	2.12683	105.689	1.02257	1.00184	0.0201235
65	compr_bout_A_SF_25C_T7_065.lcd(Read only)	compr_bout_A_SF_25C_T7	2.864	1711269	144043	FALSE	TRUE	TRUE	FALSE	TRUE	_T7	108.19			105.689	1.02367
66	compr_bout_B_SF_25C_T7_066.lcd(Read only)	compr_bout_B_SF_25C_T7	2.853	1677030	142098	FALSE	TRUE	TRUE	FALSE	TRUE	_T7	106.026			105.689	1.00319
67	compr_bout_B_SF_25C_T7_067.lcd(Read only)	compr_bout_B_SF_25C_T7	2.852	1679969	142173	FALSE	TRUE	TRUE	FALSE	TRUE	_T7	106.212			105.689	1.00495
68	compr_bout_C_SF_25C_T7_068.lcd(Read only)	compr_bout_C_SF_25C_T7	2.852	1636118	138651	FALSE	TRUE	TRUE	FALSE	TRUE	_T7	103.439			105.689	0.978718
69	compr_bout_C_SF_25C_T7_069.lcd(Read only)	compr_bout_C_SF_25C_T7	2.862	1634774	138862	FALSE	TRUE	TRUE	FALSE	TRUE	_T7	103.354			105.689	0.977914
71	compr_ser_A_SF_25C_T7_071.lcd(Read only)	compr_ser_A_SF_25C_T7	2.844	1694219	143888	FALSE	TRUE	FALSE	TRUE	TRUE	_T7	107.113	107.781	0.659406	105.689	1.01347	1.0198	0.00623915
72	compr_ser_A_SF_25C_T7_072.lcd(Read only)	compr_ser_A_SF_25C_T7	2.844	1693720	143901	FALSE	TRUE	FALSE	TRUE	TRUE	_T7	107.081			105.689	1.01318
73	compr_ser_B_SF_25C_T7_073.lcd(Read only)	compr_ser_B_SF_25C_T7	2.84	1713512	145887	FALSE	TRUE	FALSE	TRUE	TRUE	_T7	108.332			105.689	1.02501
74	compr_ser_B_SF_25C_T7_074.lcd(Read only)	compr_ser_B_SF_25C_T7	2.843	1719958	146406	FALSE	TRUE	FALSE	TRUE	TRUE	_T7	108.74			105.689	1.02887
75	compr_ser_C_SF_25C_T7_075.lcd(Read only)	compr_ser_C_SF_25C_T7	2.848	1702977	145249	FALSE	TRUE	FALSE	TRUE	TRUE	_T7	107.666			105.689	1.01871
76	compr_ser_C_SF_25C_T7_076.lcd(Read only)	compr_ser_C_SF_25C_T7	2.844	1704343	145412	FALSE	TRUE	FALSE	TRUE	TRUE	_T7	107.753			105.689	1.01953
80	pa_pur_bout_A_SF_25C_T14_080.lcd(Read only)	pa_pur_bout_A_SF_25C_T14	2.832	1802204	155455	TRUE	FALSE	TRUE	FALSE	TRUE	T14	113.94	110.912	2.5991	106.843	1.06642	1.03808	0.0243262
81	pa_pur_bout_A_SF_25C_T14_081.lcd(Read only)	pa_pur_bout_A_SF_25C_T14	2.824	1805442	155740	TRUE	FALSE	TRUE	FALSE	TRUE	T14	114.144			106.843	1.06833
82	pa_pur_bout_B_SF_25C_T14_082.lcd(Read only)	pa_pur_bout_B_SF_25C_T14	2.82	1712801	149599	TRUE	FALSE	TRUE	FALSE	TRUE	T14	108.287			106.843	1.01352
83	pa_pur_bout_B_SF_25C_T14_083.lcd(Read only)	pa_pur_bout_B_SF_25C_T14	2.821	1713354	149005	TRUE	FALSE	TRUE	FALSE	TRUE	T14	108.322			106.843	1.01384
84	pa_pur_bout_C_SF_25C_T14_084.lcd(Read only)	pa_pur_bout_C_SF_25C_T14	2.822	1744510	152566	TRUE	FALSE	TRUE	FALSE	TRUE	T14	110.292			106.843	1.03228
85	pa_pur_bout_C_SF_25C_T14_085.lcd(Read only)	pa_pur_bout_C_SF_25C_T14	2.819	1747559	152854	TRUE	FALSE	TRUE	FALSE	TRUE	T14	110.485			106.843	1.03408
87	pa_pur_ser_A_SF_25C_T14_087.lcd(Read only)	pa_pur_ser_A_SF_25C_T14	2.81	1799469	157875	TRUE	FALSE	FALSE	TRUE	TRUE	T14	113.767	109.554	4.15858	106.843	1.0648	1.02537	0.0389222
88	pa_pur_ser_A_SF_25C_T14_088.lcd(Read only)	pa_pur_ser_A_SF_25C_T14	2.806	1803475	157939	TRUE	FALSE	FALSE	TRUE	TRUE	T14	114.02			106.843	1.06717
89	pa_pur_ser_B_SF_25C_T14_089.lcd(Read only)	pa_pur_ser_B_SF_25C_T14	2.811	1738998	153433	TRUE	FALSE	FALSE	TRUE	TRUE	T14	109.944			106.843	1.02902
90	pa_pur_ser_B_SF_25C_T14_090.lcd(Read only)	pa_pur_ser_B_SF_25C_T14	2.807	1744476	153838	TRUE	FALSE	FALSE	TRUE	TRUE	T14	110.29			106.843	1.03226
91	pa_pur_ser_C_SF_25C_T14_091.lcd(Read only)	pa_pur_ser_C_SF_25C_T14	2.817	1653828	147150	TRUE	FALSE	FALSE	TRUE	TRUE	T14	104.559			106.843	0.978619
92	pa_pur_ser_C_SF_25C_T14_092.lcd(Read only)	pa_pur_ser_C_SF_25C_T14	2.81	1656760	148343	TRUE	FALSE	FALSE	TRUE	TRUE	T14	104.744			106.843	0.980354
94	compr_bout_A_SF_25C_T14_094.lcd(Read only)	compr_bout_A_SF_25C_T14	2.815	1644840	148051	FALSE	TRUE	TRUE	FALSE	TRUE	T14	103.991	107.407	2.80493	105.689	0.983936	1.01626	0.0265396
95	compr_bout_A_SF_25C_T14_095.lcd(Read only)	compr_bout_A_SF_25C_T14	2.809	1647790	148431	FALSE	TRUE	TRUE	FALSE	TRUE	T14	104.177			105.689	0.9857
96	compr_bout_B_SF_25C_T14_096.lcd(Read only)	compr_bout_B_SF_25C_T14	2.801	1743886	156075	FALSE	TRUE	TRUE	FALSE	TRUE	T14	110.253			105.689	1.04318
97	compr_bout_B_SF_25C_T14_097.lcd(Read only)	compr_bout_B_SF_25C_T14	2.807	1745745	155695	FALSE	TRUE	TRUE	FALSE	TRUE	T14	110.37			105.689	1.0443
98	compr_bout_C_SF_25C_T14_098.lcd(Read only)	compr_bout_C_SF_25C_T14	2.807	1704609	153283	FALSE	TRUE	TRUE	FALSE	TRUE	T14	107.769			105.689	1.01969
99	compr_bout_C_SF_25C_T14_099.lcd(Read only)	compr_bout_C_SF_25C_T14	2.802	1706400	154039	FALSE	TRUE	TRUE	FALSE	TRUE	T14	107.883			105.689	1.02076
101	compr_ser_A_SF_25C_T14_101.lcd(Read only)	compr_ser_A_SF_25C_T14	2.796	1813289	162275	FALSE	TRUE	FALSE	TRUE	TRUE	T14	114.64	112.849	1.59784	105.689	1.0847	1.06775	0.0151184
102	compr_ser_A_SF_25C_T14_102.lcd(Read only)	compr_ser_A_SF_25C_T14	2.792	1814032	163785	FALSE	TRUE	FALSE	TRUE	TRUE	T14	114.687			105.689	1.08515
103	compr_ser_B_SF_25C_T14_103.lcd(Read only)	compr_ser_B_SF_25C_T14	2.793	1756388	159523	FALSE	TRUE	FALSE	TRUE	TRUE	T14	111.043			105.689	1.05066
104	compr_ser_B_SF_25C_T14_104.lcd(Read only)	compr_ser_B_SF_25C_T14	2.798	1757982	159449	FALSE	TRUE	FALSE	TRUE	TRUE	T14	111.144			105.689	1.05162
105	compr_ser_C_SF_25C_T14_105.lcd(Read only)	compr_ser_C_SF_25C_T14	2.795	1783954	161717	FALSE	TRUE	FALSE	TRUE	TRUE	T14	112.786			105.689	1.06715
106	compr_ser_C_SF_25C_T14_106.lcd(Read only)	compr_ser_C_SF_25C_T14	2.792	1784060	162209	FALSE	TRUE	FALSE	TRUE	TRUE	T14	112.792			105.689	1.06722
109	pa_pur_bout_A_SF_25C_T30_109.lcd(Read only)	pa_pur_bout_A_SF_25C_T30	2.792	1735878	158178	TRUE	FALSE	TRUE	FALSE	TRUE	T30	109.746	111.451	1.35096	106.843	1.02717	1.04313	0.0126443
110	pa_pur_bout_A_SF_25C_T30_110.lcd(Read only)	pa_pur_bout_A_SF_25C_T30	2.787	1736222	159032	TRUE	FALSE	TRUE	FALSE	TRUE	T30	109.768			106.843	1.02737
111	pa_pur_bout_B_SF_25C_T30_111.lcd(Read only)	pa_pur_bout_B_SF_25C_T30	2.791	1781229	161482	TRUE	FALSE	TRUE	FALSE	TRUE	T30	112.614			106.843	1.05401
112	pa_pur_bout_B_SF_25C_T30_112.lcd(Read only)	pa_pur_bout_B_SF_25C_T30	2.778	1782558	161673	TRUE	FALSE	TRUE	FALSE	TRUE	T30	112.698			106.843	1.05479
113	pa_pur_bout_C_SF_25C_T30_113.lcd(Read only)	pa_pur_bout_C_SF_25C_T30	2.786	1770115	161591	TRUE	FALSE	TRUE	FALSE	TRUE	T30	111.911			106.843	1.04743
114	pa_pur_bout_C_SF_25C_T30_114.lcd(Read only)	pa_pur_bout_C_SF_25C_T30	2.788	1771068	162413	TRUE	FALSE	TRUE	FALSE	TRUE	T30	111.971			106.843	1.04799
116	pa_pur_ser_A_SF_25C_T30_116.lcd(Read only)	pa_pur_ser_A_SF_25C_T30	2.778	1755641	161045	TRUE	FALSE	FALSE	TRUE	TRUE	T30	110.996	110.62	1.06497	106.843	1.03887	1.03535	0.00996757
117	pa_pur_ser_A_SF_25C_T30_117.lcd(Read only)	pa_pur_ser_A_SF_25C_T30	2.785	1758174	161443	TRUE	FALSE	FALSE	TRUE	TRUE	T30	111.156			106.843	1.04036
118	pa_pur_ser_B_SF_25C_T30_118.lcd(Read only)	pa_pur_ser_B_SF_25C_T30	2.783	1762826	162107	TRUE	FALSE	FALSE	TRUE	TRUE	T30	111.45			106.843	1.04312
119	pa_pur_ser_B_SF_25C_T30_119.lcd(Read only)	pa_pur_ser_B_SF_25C_T30	2.782	1764836	162618	TRUE	FALSE	FALSE	TRUE	TRUE	T30	111.577			106.843	1.04431
120	pa_pur_ser_C_SF_25C_T30_120.lcd(Read only)	pa_pur_ser_C_SF_25C_T30	2.79	1728323	159469	TRUE	FALSE	FALSE	TRUE	TRUE	T30	109.269			106.843	1.0227
121	pa_pur_ser_C_SF_25C_T30_121.lcd(Read only)	pa_pur_ser_C_SF_25C_T30	2.784	1728410	159205	TRUE	FALSE	FALSE	TRUE	TRUE	T30	109.274			106.843	1.02275
123	compr_bout_A_SF_25C_T30_123.lcd(Read only)	compr_bout_A_SF_25C_T30	2.766	1834535	167461	FALSE	TRUE	TRUE	FALSE	TRUE	T30	115.984	112.22	4.36475	105.689	1.09741	1.0618	0.0412982
124	compr_bout_A_SF_25C_T30_124.lcd(Read only)	compr_bout_A_SF_25C_T30	2.768	1839223	168428	FALSE	TRUE	TRUE	FALSE	TRUE	T30	116.28			105.689	1.10021
125	compr_bout_B_SF_25C_T30_125.lcd(Read only)	compr_bout_B_SF_25C_T30	2.782	1688485	156842	FALSE	TRUE	TRUE	FALSE	TRUE	T30	106.75			105.689	1.01004
126	compr_bout_B_SF_25C_T30_126.lcd(Read only)	compr_bout_B_SF_25C_T30	2.775	1688641	156333	FALSE	TRUE	TRUE	FALSE	TRUE	T30	106.76			105.689	1.01014
127	compr_bout_C_SF_25C_T30_127.lcd(Read only)	compr_bout_C_SF_25C_T30	2.768	1797374	166210	FALSE	TRUE	TRUE	FALSE	TRUE	T30	113.634			105.689	1.07518
128	compr_bout_C_SF_25C_T30_128.lcd(Read only)	compr_bout_C_SF_25C_T30	2.775	1801813	165981	FALSE	TRUE	TRUE	FALSE	TRUE	T30	113.915			105.689	1.07784
130	compr_ser_A_SF_25C_T30_130.lcd(Read only)	compr_ser_A_SF_25C_T30	2.775	1703192	157566	FALSE	TRUE	FALSE	TRUE	TRUE	T30	107.68	110.101	1.88959	105.689	1.01884	1.04175	0.0178789
131	compr_ser_A_SF_25C_T30_131.lcd(Read only)	compr_ser_A_SF_25C_T30	2.77	1703927	157935	FALSE	TRUE	FALSE	TRUE	TRUE	T30	107.726			105.689	1.01928
132	compr_ser_B_SF_25C_T30_132.lcd(Read only)	compr_ser_B_SF_25C_T30	2.771	1754476	162553	FALSE	TRUE	FALSE	TRUE	TRUE	T30	110.922			105.689	1.04952
133	compr_ser_B_SF_25C_T30_133.lcd(Read only)	compr_ser_B_SF_25C_T30	2.763	1754193	162653	FALSE	TRUE	FALSE	TRUE	TRUE	T30	110.904			105.689	1.04935
134	compr_ser_C_SF_25C_T30_134.lcd(Read only)	compr_ser_C_SF_25C_T30	2.772	1767036	163414	FALSE	TRUE	FALSE	TRUE	TRUE	T30	111.716			105.689	1.05703
135	compr_ser_C_SF_25C_T30_135.lcd(Read only)	compr_ser_C_SF_25C_T30	2.77	1766110	163668	FALSE	TRUE	FALSE	TRUE	TRUE	T30	111.658			105.689	1.05648
21	pa_pur_bout_A_SF_25C_T45_021.lcd(Read only)	pa_pur_bout_A_SF_25C_T45	2.799	1639729	140550	TRUE	FALSE	TRUE	FALSE	TRUE	T45	103.436	104.666	1.25521	106.843	0.968113	0.979623	0.0117481
22	pa_pur_bout_A_SF_25C_T45_022.lcd(Read only)	pa_pur_bout_A_SF_25C_T45	2.803	1641026	141748	TRUE	FALSE	TRUE	FALSE	TRUE	T45	103.518			106.843	0.968879
23	pa_pur_bout_B_SF_25C_T45_023.lcd(Read only)	pa_pur_bout_B_SF_25C_T45	2.798	1653544	143260	TRUE	FALSE	TRUE	FALSE	TRUE	T45	104.308			106.843	0.97627
24	pa_pur_bout_B_SF_25C_T45_024.lcd(Read only)	pa_pur_bout_B_SF_25C_T45	2.795	1653555	144082	TRUE	FALSE	TRUE	FALSE	TRUE	T45	104.309			106.843	0.976276
25	pa_pur_bout_C_SF_25C_T45_025.lcd(Read only)	pa_pur_bout_C_SF_25C_T45	2.785	1682889	147106	TRUE	FALSE	TRUE	FALSE	TRUE	T45	106.159			106.843	0.993595
26	pa_pur_bout_C_SF_25C_T45_026.lcd(Read only)	pa_pur_bout_C_SF_25C_T45	2.78	1684602	146906	TRUE	FALSE	TRUE	FALSE	TRUE	T45	106.267			106.843	0.994607
28	pa_pur_ser_A_SF_25C_T45_028.lcd(Read only)	pa_pur_ser_A_SF_25C_T45	2.785	1674262	143819	TRUE	FALSE	FALSE	TRUE	TRUE	T45	105.615	106.861	1.24796	106.843	0.988502	1.00017	0.0116803
29	pa_pur_ser_A_SF_25C_T45_029.lcd(Read only)	pa_pur_ser_A_SF_25C_T45	2.777	1677449	143748	TRUE	FALSE	FALSE	TRUE	TRUE	T45	105.816			106.843	0.990384
30	pa_pur_ser_B_SF_25C_T45_030.lcd(Read only)	pa_pur_ser_B_SF_25C_T45	2.771	1687338	145193	TRUE	FALSE	FALSE	TRUE	TRUE	T45	106.44			106.843	0.996222
31	pa_pur_ser_B_SF_25C_T45_031.lcd(Read only)	pa_pur_ser_B_SF_25C_T45	2.775	1688523	145958	TRUE	FALSE	FALSE	TRUE	TRUE	T45	106.514			106.843	0.996922
32	pa_pur_ser_C_SF_25C_T45_032.lcd(Read only)	pa_pur_ser_C_SF_25C_T45	2.764	1713829	148732	TRUE	FALSE	FALSE	TRUE	TRUE	T45	108.111			106.843	1.01186
33	pa_pur_ser_C_SF_25C_T45_033.lcd(Read only)	pa_pur_ser_C_SF_25C_T45	2.766	1722737	149291	TRUE	FALSE	FALSE	TRUE	TRUE	T45	108.673			106.843	1.01712
35	compr_bout_A_SF_25C_T45_035.lcd(Read only)	compr_bout_A_SF_25C_T45	2.76	1712267	148956	FALSE	TRUE	TRUE	FALSE	TRUE	T45	108.012	107.134	0.858808	105.689	1.02199	1.01368	0.00812584
36	compr_bout_A_SF_25C_T45_036.lcd(Read only)	compr_bout_A_SF_25C_T45	2.757	1719057	149171	FALSE	TRUE	TRUE	FALSE	TRUE	T45	108.441			105.689	1.02604
37	compr_bout_B_SF_25C_T45_037.lcd(Read only)	compr_bout_B_SF_25C_T45	2.751	1690451	148496	FALSE	TRUE	TRUE	FALSE	TRUE	T45	106.636			105.689	1.00897
38	compr_bout_B_SF_25C_T45_038.lcd(Read only)	compr_bout_B_SF_25C_T45	2.75	1688010	148222	FALSE	TRUE	TRUE	FALSE	TRUE	T45	106.482			105.689	1.00751
39	compr_bout_C_SF_25C_T45_039.lcd(Read only)	compr_bout_C_SF_25C_T45	2.747	1690012	148980	FALSE	TRUE	TRUE	FALSE	TRUE	T45	106.608			105.689	1.0087
40	compr_bout_C_SF_25C_T45_040.lcd(Read only)	compr_bout_C_SF_25C_T45	2.741	1690260	149470	FALSE	TRUE	TRUE	FALSE	TRUE	T45	106.624			105.689	1.00885
42	compr_ser_A_SF_25C_T45_042.lcd(Read only)	compr_ser_A_SF_25C_T45	2.743	1665115	147059	FALSE	TRUE	FALSE	TRUE	TRUE	T45	105.038	105.674	0.557417	105.689	0.993843	0.999866	0.00527415
43	compr_ser_A_SF_25C_T45_043.lcd(Read only)	compr_ser_A_SF_25C_T45	2.741	1665179	147621	FALSE	TRUE	FALSE	TRUE	TRUE	T45	105.042			105.689	0.993881
44	compr_ser_B_SF_25C_T45_044.lcd(Read only)	compr_ser_B_SF_25C_T45	2.732	1674827	148275	FALSE	TRUE	FALSE	TRUE	TRUE	T45	105.65			105.689	0.99964
45	compr_ser_B_SF_25C_T45_045.lcd(Read only)	compr_ser_B_SF_25C_T45	2.734	1676395	148560	FALSE	TRUE	FALSE	TRUE	TRUE	T45	105.749			105.689	1.00058
46	compr_ser_C_SF_25C_T45_046.lcd(Read only)	compr_ser_C_SF_25C_T45	2.724	1684647	148771	FALSE	TRUE	FALSE	TRUE	TRUE	T45	106.27			105.689	1.0055
47	compr_ser_C_SF_25C_T45_047.lcd(Read only)	compr_ser_C_SF_25C_T45	2.724	1685073	149282	FALSE	TRUE	FALSE	TRUE	TRUE	T45	106.297			105.689	1.00576
51	pa_pur_bout_A_SF_25C_T60_051.lcd(Read only)	pa_pur_bout_A_SF_25C_T60	2.715	1662466	148027	TRUE	FALSE	TRUE	FALSE	TRUE	T60	104.871	108.355	2.7269	106.843	0.981537	1.01415	0.0255224
52	pa_pur_bout_A_SF_25C_T60_052.lcd(Read only)	pa_pur_bout_A_SF_25C_T60	2.717	1663998	147999	TRUE	FALSE	TRUE	FALSE	TRUE	T60	104.967			106.843	0.982442
53	pa_pur_bout_B_SF_25C_T60_053.lcd(Read only)	pa_pur_bout_B_SF_25C_T60	2.71	1753402	155879	TRUE	FALSE	TRUE	FALSE	TRUE	T60	110.607			106.843	1.03523
54	pa_pur_bout_B_SF_25C_T60_054.lcd(Read only)	pa_pur_bout_B_SF_25C_T60	2.706	1757257	155700	TRUE	FALSE	TRUE	FALSE	TRUE	T60	110.85			106.843	1.0375
55	pa_pur_bout_C_SF_25C_T60_055.lcd(Read only)	pa_pur_bout_C_SF_25C_T60	2.711	1733428	153898	TRUE	FALSE	TRUE	FALSE	TRUE	T60	109.347			106.843	1.02343
56	pa_pur_bout_C_SF_25C_T60_056.lcd(Read only)	pa_pur_bout_C_SF_25C_T60	2.707	1735643	154574	TRUE	FALSE	TRUE	FALSE	TRUE	T60	109.487			106.843	1.02474
58	pa_pur_ser_A_SF_25C_T60_058.lcd(Read only)	pa_pur_ser_A_SF_25C_T60	2.711	1662449	148137	TRUE	FALSE	FALSE	TRUE	TRUE	T60	104.87	105.381	0.391223	106.843	0.981527	0.98631	0.00366165
59	pa_pur_ser_A_SF_25C_T60_059.lcd(Read only)	pa_pur_ser_A_SF_25C_T60	2.704	1662825	147608	TRUE	FALSE	FALSE	TRUE	TRUE	T60	104.893			106.843	0.981749
60	pa_pur_ser_B_SF_25C_T60_060.lcd(Read only)	pa_pur_ser_B_SF_25C_T60	2.703	1675118	148641	TRUE	FALSE	FALSE	TRUE	TRUE	T60	105.669			106.843	0.989007
61	pa_pur_ser_B_SF_25C_T60_061.lcd(Read only)	pa_pur_ser_B_SF_25C_T60	2.704	1675898	149092	TRUE	FALSE	FALSE	TRUE	TRUE	T60	105.718			106.843	0.989468
62	pa_pur_ser_C_SF_25C_T60_062.lcd(Read only)	pa_pur_ser_C_SF_25C_T60	2.7	1673302	149038	TRUE	FALSE	FALSE	TRUE	TRUE	T60	105.554			106.843	0.987935
63	pa_pur_ser_C_SF_25C_T60_063.lcd(Read only)	pa_pur_ser_C_SF_25C_T60	2.702	1673708	148857	TRUE	FALSE	FALSE	TRUE	TRUE	T60	105.58			106.843	0.988175
65	compr_bout_A_SF_25C_T60_065.lcd(Read only)	compr_bout_A_SF_25C_T60	2.697	1668674	149411	FALSE	TRUE	TRUE	FALSE	TRUE	T60	105.262	105.171	0.279229	105.689	0.995967	0.995101	0.002642
66	compr_bout_A_SF_25C_T60_066.lcd(Read only)	compr_bout_A_SF_25C_T60	2.691	1664548	148880	FALSE	TRUE	TRUE	FALSE	TRUE	T60	105.002			105.689	0.993505
67	compr_bout_B_SF_25C_T60_067.lcd(Read only)	compr_bout_B_SF_25C_T60	2.691	1664874	148071	FALSE	TRUE	TRUE	FALSE	TRUE	T60	105.023			105.689	0.993699
68	compr_bout_B_SF_25C_T60_068.lcd(Read only)	compr_bout_B_SF_25C_T60	2.686	1661208	148237	FALSE	TRUE	TRUE	FALSE	TRUE	T60	104.791			105.689	0.991511
69	compr_bout_C_SF_25C_T60_069.lcd(Read only)	compr_bout_C_SF_25C_T60	2.686	1671298	147831	FALSE	TRUE	TRUE	FALSE	TRUE	T60	105.428			105.689	0.997533
70	compr_bout_C_SF_25C_T60_070.lcd(Read only)	compr_bout_C_SF_25C_T60	2.687	1672737	148011	FALSE	TRUE	TRUE	FALSE	TRUE	T60	105.519			105.689	0.998392
72	compr_ser_A_SF_25C_T60_072.lcd(Read only)	compr_ser_A_SF_25C_T60	2.683	1686438	148478	FALSE	TRUE	FALSE	TRUE	TRUE	T60	106.383	106.032	0.348977	105.689	1.00657	1.00325	0.00330194
73	compr_ser_A_SF_25C_T60_073.lcd(Read only)	compr_ser_A_SF_25C_T60	2.683	1688711	148575	FALSE	TRUE	FALSE	TRUE	TRUE	T60	106.526			105.689	1.00793
74	compr_ser_B_SF_25C_T60_074.lcd(Read only)	compr_ser_B_SF_25C_T60	2.687	1678720	147785	FALSE	TRUE	FALSE	TRUE	TRUE	T60	105.896			105.689	1.00196
75	compr_ser_B_SF_25C_T60_075.lcd(Read only)	compr_ser_B_SF_25C_T60	2.677	1679970	147907	FALSE	TRUE	FALSE	TRUE	TRUE	T60	105.975			105.689	1.00271
76	compr_ser_C_SF_25C_T60_076.lcd(Read only)	compr_ser_C_SF_25C_T60	2.68	1674688	147068	FALSE	TRUE	FALSE	TRUE	TRUE	T60	105.642			105.689	0.999557
77	compr_ser_C_SF_25C_T60_077.lcd(Read only)	compr_ser_C_SF_25C_T60	2.676	1676760	146995	FALSE	TRUE	FALSE	TRUE	TRUE	T60	105.772			105.689	1.00079
81	pa_pur_bout_A_SF_25C_T75_081.lcd(Read only)	pa_pur_bout_A_SF_25C_T75	2.664	1870974	161375	TRUE	FALSE	TRUE	FALSE	TRUE	T75	118.024	112.956	4.0255	106.843	1.10464	1.05721	0.0376767
82	pa_pur_bout_A_SF_25C_T75_082.lcd(Read only)	pa_pur_bout_A_SF_25C_T75	2.665	1874731	160957	TRUE	FALSE	TRUE	FALSE	TRUE	T75	118.261			106.843	1.10686
83	pa_pur_bout_B_SF_25C_T75_083.lcd(Read only)	pa_pur_bout_B_SF_25C_T75	2.678	1751393	151493	TRUE	FALSE	TRUE	FALSE	TRUE	T75	110.48			106.843	1.03404
84	pa_pur_bout_B_SF_25C_T75_084.lcd(Read only)	pa_pur_bout_B_SF_25C_T75	2.669	1747241	151454	TRUE	FALSE	TRUE	FALSE	TRUE	T75	110.218			106.843	1.03159
85	pa_pur_bout_C_SF_25C_T75_085.lcd(Read only)	pa_pur_bout_C_SF_25C_T75	2.669	1744000	151359	TRUE	FALSE	TRUE	FALSE	TRUE	T75	110.014			106.843	1.02968
86	pa_pur_bout_C_SF_25C_T75_086.lcd(Read only)	pa_pur_bout_C_SF_25C_T75	2.661	1755463	150946	TRUE	FALSE	TRUE	FALSE	TRUE	T75	110.737			106.843	1.03644
88	pa_pur_ser_A_SF_25C_T75_088.lcd(Read only)	pa_pur_ser_A_SF_25C_T75	2.66	1730496	149730	TRUE	FALSE	FALSE	TRUE	TRUE	T75	109.162	109.903	0.56794	106.843	1.0217	1.02864	0.00531564
89	pa_pur_ser_A_SF_25C_T75_089.lcd(Read only)	pa_pur_ser_A_SF_25C_T75	2.66	1739740	149592	TRUE	FALSE	FALSE	TRUE	TRUE	T75	109.745			106.843	1.02716
90	pa_pur_ser_B_SF_25C_T75_090.lcd(Read only)	pa_pur_ser_B_SF_25C_T75	2.662	1737496	148717	TRUE	FALSE	FALSE	TRUE	TRUE	T75	109.604			106.843	1.02584
91	pa_pur_ser_B_SF_25C_T75_091.lcd(Read only)	pa_pur_ser_B_SF_25C_T75	2.663	1740691	148957	TRUE	FALSE	FALSE	TRUE	TRUE	T75	109.805			106.843	1.02772
92	pa_pur_ser_C_SF_25C_T75_092.lcd(Read only)	pa_pur_ser_C_SF_25C_T75	2.661	1756062	149626	TRUE	FALSE	FALSE	TRUE	TRUE	T75	110.775			106.843	1.0368
93	pa_pur_ser_C_SF_25C_T75_093.lcd(Read only)	pa_pur_ser_C_SF_25C_T75	2.654	1748961	150014	TRUE	FALSE	FALSE	TRUE	TRUE	T75	110.327			106.843	1.0326
95	compr_bout_A_SF_25C_T75_095.lcd(Read only)	compr_bout_A_SF_25C_T75	2.659	1781446	151626	FALSE	TRUE	TRUE	FALSE	TRUE	T75	112.376	111.974	0.285551	105.689	1.06328	1.05948	0.00270182
96	compr_bout_A_SF_25C_T75_096.lcd(Read only)	compr_bout_A_SF_25C_T75	2.654	1770718	151680	FALSE	TRUE	TRUE	FALSE	TRUE	T75	111.699			105.689	1.05687
97	compr_bout_B_SF_25C_T75_097.lcd(Read only)	compr_bout_B_SF_25C_T75	2.65	1775490	150557	FALSE	TRUE	TRUE	FALSE	TRUE	T75	112			105.689	1.05972
98	compr_bout_B_SF_25C_T75_098.lcd(Read only)	compr_bout_B_SF_25C_T75	2.651	1776831	150486	FALSE	TRUE	TRUE	FALSE	TRUE	T75	112.085			105.689	1.06052
99	compr_bout_C_SF_25C_T75_099.lcd(Read only)	compr_bout_C_SF_25C_T75	2.65	1776925	150394	FALSE	TRUE	TRUE	FALSE	TRUE	T75	112.091			105.689	1.06058
100	compr_bout_C_SF_25C_T75_100.lcd(Read only)	compr_bout_C_SF_25C_T75	2.644	1769058	150929	FALSE	TRUE	TRUE	FALSE	TRUE	T75	111.595			105.689	1.05588
102	compr_ser_A_SF_25C_T75_102.lcd(Read only)	compr_ser_A_SF_25C_T75	2.642	1735617	148179	FALSE	TRUE	FALSE	TRUE	TRUE	T75	109.485	109.984	1.03307	105.689	1.03592	1.04064	0.0097747
103	compr_ser_A_SF_25C_T75_103.lcd(Read only)	compr_ser_A_SF_25C_T75	2.643	1739751	148077	FALSE	TRUE	FALSE	TRUE	TRUE	T75	109.746			105.689	1.03839
104	compr_ser_B_SF_25C_T75_104.lcd(Read only)	compr_ser_B_SF_25C_T75	2.642	1728396	147431	FALSE	TRUE	FALSE	TRUE	TRUE	T75	109.03			105.689	1.03161
105	compr_ser_B_SF_25C_T75_105.lcd(Read only)	compr_ser_B_SF_25C_T75	2.65	1731838	147272	FALSE	TRUE	FALSE	TRUE	TRUE	T75	109.247			105.689	1.03367
106	compr_ser_C_SF_25C_T75_106.lcd(Read only)	compr_ser_C_SF_25C_T75	2.645	1753891	150046	FALSE	TRUE	FALSE	TRUE	TRUE	T75	110.638			105.689	1.04683
107	compr_ser_C_SF_25C_T75_107.lcd(Read only)	compr_ser_C_SF_25C_T75	2.649	1771655	150742	FALSE	TRUE	FALSE	TRUE	TRUE	T75	111.758			105.689	1.05743
111	pa_pur_bout_A_SF_25C_T90_111.lcd(Read only)	pa_pur_bout_A_SF_25C_T90	2.643	1758446	153547	TRUE	FALSE	TRUE	FALSE	TRUE	T90	110.925	110.693	0.492826	106.843	1.03821	1.03603	0.0046126
112	pa_pur_bout_A_SF_25C_T90_112.lcd(Read only)	pa_pur_bout_A_SF_25C_T90	2.638	1756403	169959	TRUE	FALSE	TRUE	FALSE	TRUE	T90	110.796			106.843	1.037
113	pa_pur_bout_B_SF_25C_T90_113.lcd(Read only)	pa_pur_bout_B_SF_25C_T90	2.637	1747064	173928	TRUE	FALSE	TRUE	FALSE	TRUE	T90	110.207			106.843	1.03148
114	pa_pur_bout_B_SF_25C_T90_114.lcd(Read only)	pa_pur_bout_B_SF_25C_T90	2.639	1743397	173750	TRUE	FALSE	TRUE	FALSE	TRUE	T90	109.976			106.843	1.02932
115	pa_pur_bout_C_SF_25C_T90_115.lcd(Read only)	pa_pur_bout_C_SF_25C_T90	2.624	1763381	177470	TRUE	FALSE	TRUE	FALSE	TRUE	T90	111.237			106.843	1.04112
116	pa_pur_bout_C_SF_25C_T90_116.lcd(Read only)	pa_pur_bout_C_SF_25C_T90	2.63	1759881	177270	TRUE	FALSE	TRUE	FALSE	TRUE	T90	111.016			106.843	1.03905
118	pa_pur_ser_A_SF_25C_T90_118.lcd(Read only)	pa_pur_ser_A_SF_25C_T90	2.628	1769567	178190	TRUE	FALSE	FALSE	TRUE	TRUE	T90	111.627	110.164	1.14787	106.843	1.04477	1.03108	0.0107435
119	pa_pur_ser_A_SF_25C_T90_119.lcd(Read only)	pa_pur_ser_A_SF_25C_T90	2.616	1769618	179760	TRUE	FALSE	FALSE	TRUE	TRUE	T90	111.63			106.843	1.0448
120	pa_pur_ser_B_SF_25C_T90_120.lcd(Read only)	pa_pur_ser_B_SF_25C_T90	2.62	1738900	175335	TRUE	FALSE	FALSE	TRUE	TRUE	T90	109.692			106.843	1.02666
121	pa_pur_ser_B_SF_25C_T90_121.lcd(Read only)	pa_pur_ser_B_SF_25C_T90	2.62	1735014	175797	TRUE	FALSE	FALSE	TRUE	TRUE	T90	109.447			106.843	1.02437
122	pa_pur_ser_C_SF_25C_T90_122.lcd(Read only)	pa_pur_ser_C_SF_25C_T90	2.626	1730059	175199	TRUE	FALSE	FALSE	TRUE	TRUE	T90	109.135			106.843	1.02145
123	pa_pur_ser_C_SF_25C_T90_123.lcd(Read only)	pa_pur_ser_C_SF_25C_T90	2.623	1735135	175888	TRUE	FALSE	FALSE	TRUE	TRUE	T90	109.455			106.843	1.02444
125	compr_bout_A_SF_25C_T90_125.lcd(Read only)	compr_bout_A_SF_25C_T90	2.615	1753909	176307	FALSE	TRUE	TRUE	FALSE	TRUE	T90	110.639	110.689	0.197774	105.689	1.04684	1.04731	0.00187129
126	compr_bout_A_SF_25C_T90_126.lcd(Read only)	compr_bout_A_SF_25C_T90	2.614	1755854	176651	FALSE	TRUE	TRUE	FALSE	TRUE	T90	110.762			105.689	1.048
127	compr_bout_B_SF_25C_T90_127.lcd(Read only)	compr_bout_B_SF_25C_T90	2.625	1749339	175945	FALSE	TRUE	TRUE	FALSE	TRUE	T90	110.351			105.689	1.04411
128	compr_bout_B_SF_25C_T90_128.lcd(Read only)	compr_bout_B_SF_25C_T90	2.617	1756431	175003	FALSE	TRUE	TRUE	FALSE	TRUE	T90	110.798			105.689	1.04835
129	compr_bout_C_SF_25C_T90_129.lcd(Read only)	compr_bout_C_SF_25C_T90	2.613	1758584	175806	FALSE	TRUE	TRUE	FALSE	TRUE	T90	110.934			105.689	1.04963
130	compr_bout_C_SF_25C_T90_130.lcd(Read only)	compr_bout_C_SF_25C_T90	2.623	1754093	175989	FALSE	TRUE	TRUE	FALSE	TRUE	T90	110.651			105.689	1.04695
132	compr_ser_A_SF_25C_T90_132.lcd(Read only)	compr_ser_A_SF_25C_T90	2.616	1714459	170121	FALSE	TRUE	FALSE	TRUE	TRUE	T90	108.15	110.043	1.59668	105.689	1.02329	1.0412	0.0151074
133	compr_ser_A_SF_25C_T90_133.lcd(Read only)	compr_ser_A_SF_25C_T90	2.624	1709686	170322	FALSE	TRUE	FALSE	TRUE	TRUE	T90	107.849			105.689	1.02045
134	compr_ser_B_SF_25C_T90_134.lcd(Read only)	compr_ser_B_SF_25C_T90	2.615	1759977	174637	FALSE	TRUE	FALSE	TRUE	TRUE	T90	111.022			105.689	1.05046
135	compr_ser_B_SF_25C_T90_135.lcd(Read only)	compr_ser_B_SF_25C_T90	2.613	1766287	175038	FALSE	TRUE	FALSE	TRUE	TRUE	T90	111.42			105.689	1.05423
136	compr_ser_C_SF_25C_T90_136.lcd(Read only)	compr_ser_C_SF_25C_T90	2.614	1757511	173584	FALSE	TRUE	FALSE	TRUE	TRUE	T90	110.866			105.689	1.04899
137	compr_ser_C_SF_25C_T90_137.lcd(Read only)	compr_ser_C_SF_25C_T90	2.619	1758831	172438	FALSE	TRUE	FALSE	TRUE	TRUE	T90	110.95			105.689	1.04978

## Sheet: input
Sample ID	Area	Conc	Cal	Type
gabapentin_STD000	0	0	calt0om	calibration
gabapentin_STD0.5	317156	18.528	calt0om	calibration
gabapentin_STD1.0	634427	37.056	calt0om	calibration
gabapentin_STD2.5	1568514	92.64	calt0om	calibration
gabapentin_STD3.75	2354164	138.96	calt0om	calibration
gabapentin_STD5.0	3121733	185.28	calt0om	calibration
gabapentin_STD000	0	0	calt0om	calibration
gabapentin_STD0.5	312695	18.528	calt0om	calibration
gabapentin_STD1.0	632901	37.056	calt0om	calibration
gabapentin_STD2.5	1565020	92.64	calt0om	calibration
gabapentin_STD3.75	2349624	138.96	calt0om	calibration
gabapentin_STD5.0	3125905	185.28	calt0om	calibration
gabapentin_STD000	0	0	calt0om	calibration
gabapentin_STD0.5	313400	18.528	calt0om	calibration
gabapentin_STD1.0	631304	37.056	calt0om	calibration
gabapentin_STD2.5	1557200	92.64	calt0om	calibration
gabapentin_STD3.75	2335585	138.96	calt0om	calibration
gabapentin_STD5.0	3111978	185.28	calt0om	calibration
gabapentin_STD00_SF	0	0	calt0sf	calibration
gabapentin_STD0.5_SF	300236	18.584	calt0sf	calibration
gabapentin_STD1.0_SF	591594	37.168	calt0sf	calibration
gabapentin_STD2.5_SF	1470516	92.92	calt0sf	calibration
gabapentin_STD3.75_SF	2212656	139.38	calt0sf	calibration
gabapentin_STD5.0_SF	2936163	185.84	calt0sf	calibration
gabapentin_STD00_SF	0	0	calt0sf	calibration
gabapentin_STD0.5_SF	296967	18.584	calt0sf	calibration
gabapentin_STD1.0_SF	592696	37.168	calt0sf	calibration
gabapentin_STD2.5_SF	1468371	92.92	calt0sf	calibration
gabapentin_STD3.75_SF	2214359	139.38	calt0sf	calibration
gabapentin_STD5.0_SF	2929971	185.84	calt0sf	calibration
gabapentin_STD00_SF	0	0	calt0sf	calibration
gabapentin_STD0.5_SF	295482	18.584	calt0sf	calibration
gabapentin_STD1.0_SF	592019	37.168	calt0sf	calibration
gabapentin_STD2.5_SF	1463507	92.92	calt0sf	calibration
gabapentin_STD3.75_SF	2208638	139.38	calt0sf	calibration
gabapentin_STD5.0_SF	2935666	185.84	calt0sf	calibration
gabapentin_STD00_SF	0	0	calt45sf	calibration
gabapentin_STD0.5_SF	291232	18.584	calt45sf	calibration
gabapentin_STD1.0_SF	594424	37.168	calt45sf	calibration
gabapentin_STD2.5_SF	1472905	92.92	calt45sf	calibration
gabapentin_STD3.75_SF	2208409	139.38	calt45sf	calibration
gabapentin_STD5.0_SF	2946883	185.84	calt45sf	calibration
gabapentin_STD00_SF	0	0	calt45sf	calibration
gabapentin_STD0.5_SF	295048	18.584	calt45sf	calibration
gabapentin_STD1.0_SF	593542	37.168	calt45sf	calibration
gabapentin_STD2.5_SF	1471925	92.92	calt45sf	calibration
gabapentin_STD3.75_SF	2209676	139.38	calt45sf	calibration
gabapentin_STD5.0_SF	2948146	185.84	calt45sf	calibration
gabapentin_STD00_SF	0	0	calt45sf	calibration
gabapentin_STD0.5_SF	294858	18.584	calt45sf	calibration
gabapentin_STD1.0_SF	593045	37.168	calt45sf	calibration
gabapentin_STD2.5_SF	1463329	92.92	calt45sf	calibration
gabapentin_STD3.75_SF	2207304	139.38	calt45sf	calibration
gabapentin_STD5.0_SF	2948503	185.84	calt45sf	calibration
gabapentin_bulk-oralmix_a_bottle-25	1698762		calt0om	time zero
gabapentin_bulk-oralmix_a_bottle-25	1696193		calt0om	time zero
gabapentin_bulk-oralmix_a_bottle-25	1673690		calt0om	time zero
gabapentin_bulk-oralmix_a_bottle-25	1673184		calt0om	time zero
gabapentin_bulk-oralmix_a_bottle-25	1702967		calt0om	time zero
gabapentin_bulk-oralmix_a_bottle-25	1704488		calt0om	time zero
gabapentin_bulk-oralmix_a_syringe-25	1711793		calt0om	time zero
gabapentin_bulk-oralmix_a_syringe-25	1712943		calt0om	time zero
gabapentin_bulk-oralmix_a_syringe-25	1713003		calt0om	time zero
gabapentin_bulk-oralmix_a_syringe-25	1707200		calt0om	time zero
gabapentin_bulk-oralmix_a_syringe-25	1719451		calt0om	time zero
gabapentin_bulk-oralmix_a_syringe-25	1718452		calt0om	time zero
gabapentin_tablet-oralmix_a_bottle-25	1759840		calt0om	time zero
gabapentin_tablet-oralmix_a_bottle-25	1757548		calt0om	time zero
gabapentin_tablet-oralmix_a_bottle-25	1680712		calt0om	time zero
gabapentin_tablet-oralmix_a_bottle-25	1680607		calt0om	time zero
gabapentin_tablet-oralmix_a_bottle-25	1725628		calt0om	time zero
gabapentin_tablet-oralmix_a_bottle-25	1719414		calt0om	time zero
gabapentin_tablet-oralmix_a_syringe-25	1672274		calt0om	time zero
gabapentin_tablet-oralmix_a_syringe-25	1666896		calt0om	time zero
gabapentin_tablet-oralmix_a_syringe-25	1725603		calt0om	time zero
gabapentin_tablet-oralmix_a_syringe-25	1726248		calt0om	time zero
gabapentin_tablet-oralmix_a_syringe-25	1686371		calt0om	time zero
gabapentin_tablet-oralmix_a_syringe-25	1691250		calt0om	time zero
gabapentin_bulk-oralmixsf_a_bottle-25	1684215		calt0sf	time zero
gabapentin_bulk-oralmixsf_a_bottle-25	1682577		calt0sf	time zero
gabapentin_bulk-oralmixsf_a_bottle-25	1672800		calt0sf	time zero
gabapentin_bulk-oralmixsf_a_bottle-25	1674905		calt0sf	time zero
gabapentin_bulk-oralmixsf_a_bottle-25	1710337		calt0sf	time zero
gabapentin_bulk-oralmixsf_a_bottle-25	1709823		calt0sf	time zero
gabapentin_bulk-oralmixsf_a_syringe-25	1689740		calt0sf	time zero
gabapentin_bulk-oralmixsf_a_syringe-25	1688549		calt0sf	time zero
gabapentin_bulk-oralmixsf_a_syringe-25	1678876		calt0sf	time zero
gabapentin_bulk-oralmixsf_a_syringe-25	1679702		calt0sf	time zero
gabapentin_bulk-oralmixsf_a_syringe-25	1702908		calt0sf	time zero
gabapentin_bulk-oralmixsf_a_syringe-25	1705092		calt0sf	time zero
gabapentin_tablet-oralmixsf_a_bottle-25	1671759		calt0sf	time zero
gabapentin_tablet-oralmixsf_a_bottle-25	1670184		calt0sf	time zero
gabapentin_tablet-oralmixsf_a_bottle-25	1679520		calt0sf	time zero
gabapentin_tablet-oralmixsf_a_bottle-25	1677695		calt0sf	time zero
gabapentin_tablet-oralmixsf_a_bottle-25	1648536		calt0sf	time zero
gabapentin_tablet-oralmixsf_a_bottle-25	1644193		calt0sf	time zero
gabapentin_tablet-oralmixsf_a_syringe-25	1692708		calt0sf	time zero
gabapentin_tablet-oralmixsf_a_syringe-25	1681687		calt0sf	time zero
gabapentin_tablet-oralmixsf_a_syringe-25	1671906		calt0sf	time zero
gabapentin_tablet-oralmixsf_a_syringe-25	1672144		calt0sf	time zero
gabapentin_tablet-oralmixsf_a_syringe-25	1673710		calt0sf	time zero
gabapentin_tablet-oralmixsf_a_syringe-25	1676296		calt0sf	time zero
gabapentin_bulk-oralmix_a_bottle-25_7	1702185		calt0om	stability
gabapentin_bulk-oralmix_a_bottle-25_7	1700878		calt0om	stability
gabapentin_bulk-oralmix_a_bottle-25_7	1662041		calt0om	stability
gabapentin_bulk-oralmix_a_bottle-25_7	1686285		calt0om	stability
gabapentin_bulk-oralmix_a_bottle-25_7	1678696		calt0om	stability
gabapentin_bulk-oralmix_a_bottle-25_7	1703090		calt0om	stability
gabapentin_bulk-oralmix_a_syringe-25_7	1703942		calt0om	stability
gabapentin_bulk-oralmix_a_syringe-25_7	1716196		calt0om	stability
gabapentin_bulk-oralmix_a_syringe-25_7	1714405		calt0om	stability
gabapentin_bulk-oralmix_a_syringe-25_7	1719191		calt0om	stability
gabapentin_bulk-oralmix_a_syringe-25_7	1680359		calt0om	stability
gabapentin_bulk-oralmix_a_syringe-25_7	1679061		calt0om	stability
gabapentin_tablet-oralmix_a_bottle-25_7	1647571		calt0om	stability
gabapentin_tablet-oralmix_a_bottle-25_7	1667511		calt0om	stability
gabapentin_tablet-oralmix_a_bottle-25_7	1615253		calt0om	stability
gabapentin_tablet-oralmix_a_bottle-25_7	1624835		calt0om	stability
gabapentin_tablet-oralmix_a_bottle-25_7	1607228		calt0om	stability
gabapentin_tablet-oralmix_a_bottle-25_7	1617723		calt0om	stability
gabapentin_tablet-oralmix_a_syringe-25_7	1628714		calt0om	stability
gabapentin_tablet-oralmix_a_syringe-25_7	1620279		calt0om	stability
gabapentin_tablet-oralmix_a_syringe-25_7	1596951		calt0om	stability
gabapentin_tablet-oralmix_a_syringe-25_7	1572979		calt0om	stability
gabapentin_tablet-oralmix_a_syringe-25_7	1690315		calt0om	stability
gabapentin_tablet-oralmix_a_syringe-25_7	1671048		calt0om	stability
gabapentin_bulk-oralmix_a_bottle-25_14	1610756		calt0om	stability
gabapentin_bulk-oralmix_a_bottle-25_14	1606759		calt0om	stability
gabapentin_bulk-oralmix_a_bottle-25_14	1652724		calt0om	stability
gabapentin_bulk-oralmix_a_bottle-25_14	1648938		calt0om	stability
gabapentin_bulk-oralmix_a_bottle-25_14	1576783		calt0om	stability
gabapentin_bulk-oralmix_a_bottle-25_14	1575339		calt0om	stability
gabapentin_bulk-oralmix_a_syringe-25_14	1599529		calt0om	stability
gabapentin_bulk-oralmix_a_syringe-25_14	1595895		calt0om	stability
gabapentin_bulk-oralmix_a_syringe-25_14	1629943		calt0om	stability
gabapentin_bulk-oralmix_a_syringe-25_14	1606978		calt0om	stability
gabapentin_bulk-oralmix_a_syringe-25_14	1620061		calt0om	stability
gabapentin_bulk-oralmix_a_syringe-25_14	1604836		calt0om	stability
gabapentin_tablet-oralmix_a_bottle-25_14	1595021		calt0om	stability
gabapentin_tablet-oralmix_a_bottle-25_14	1592351		calt0om	stability
gabapentin_tablet-oralmix_a_bottle-25_14	1556468		calt0om	stability
gabapentin_tablet-oralmix_a_bottle-25_14	1556728		calt0om	stability
gabapentin_tablet-oralmix_a_bottle-25_14	1542714		calt0om	stability
gabapentin_tablet-oralmix_a_bottle-25_14	1553224		calt0om	stability
gabapentin_tablet-oralmix_a_syringe-25_14	1559213		calt0om	stability
gabapentin_tablet-oralmix_a_syringe-25_14	1559206		calt0om	stability
gabapentin_tablet-oralmix_a_syringe-25_14	1545870		calt0om	stability
gabapentin_tablet-oralmix_a_syringe-25_14	1538724		calt0om	stability
gabapentin_tablet-oralmix_a_syringe-25_14	1612215		calt0om	stability
gabapentin_tablet-oralmix_a_syringe-25_14	1626189		calt0om	stability
gabapentin_bulk-oralmix_a_bottle-25_30	1676075		calt0om	stability
gabapentin_bulk-oralmix_a_bottle-25_30	1677174		calt0om	stability
gabapentin_bulk-oralmix_a_bottle-25_30	1659379		calt0om	stability
gabapentin_bulk-oralmix_a_bottle-25_30	1662572		calt0om	stability
gabapentin_bulk-oralmix_a_bottle-25_30	1680687		calt0om	stability
gabapentin_bulk-oralmix_a_bottle-25_30	1682960		calt0om	stability
gabapentin_bulk-oralmix_a_syringe-25_30	1667931		calt0om	stability
gabapentin_bulk-oralmix_a_syringe-25_30	1663553		calt0om	stability
gabapentin_bulk-oralmix_a_syringe-25_30	1673294		calt0om	stability
gabapentin_bulk-oralmix_a_syringe-25_30	1675891		calt0om	stability
gabapentin_bulk-oralmix_a_syringe-25_30	1683439		calt0om	stability
gabapentin_bulk-oralmix_a_syringe-25_30	1682590		calt0om	stability
gabapentin_tablet-oralmix_a_bottle-25_30	1694532		calt0om	stability
gabapentin_tablet-oralmix_a_bottle-25_30	1696271		calt0om	stability
gabapentin_tablet-oralmix_a_bottle-25_30	1690080		calt0om	stability
gabapentin_tablet-oralmix_a_bottle-25_30	1691398		calt0om	stability
gabapentin_tablet-oralmix_a_bottle-25_30	1682976		calt0om	stability
gabapentin_tablet-oralmix_a_bottle-25_30	1686941		calt0om	stability
gabapentin_tablet-oralmix_a_syringe-25_30	1697042		calt0om	stability
gabapentin_tablet-oralmix_a_syringe-25_30	1698920		calt0om	stability
gabapentin_tablet-oralmix_a_syringe-25_30	1669863		calt0om	stability
gabapentin_tablet-oralmix_a_syringe-25_30	1670889		calt0om	stability
gabapentin_tablet-oralmix_a_syringe-25_30	1671042		calt0om	stability
gabapentin_tablet-oralmix_a_syringe-25_30	1679942		calt0om	stability
gabapentin_bulk-oralmix_a_bottle-25_45	1664879		calt0om	stability
gabapentin_bulk-oralmix_a_bottle-25_45	1686072		calt0om	stability
gabapentin_bulk-oralmix_a_bottle-25_45	1580857		calt0om	stability
gabapentin_bulk-oralmix_a_bottle-25_45	1580954		calt0om	stability
gabapentin_bulk-oralmix_a_bottle-25_45	1690361		calt0om	stability
gabapentin_bulk-oralmix_a_bottle-25_45	1697519		calt0om	stability
gabapentin_bulk-oralmix_a_syringe-25_45	1679996		calt0om	stability
gabapentin_bulk-oralmix_a_syringe-25_45	1688881		calt0om	stability
gabapentin_bulk-oralmix_a_syringe-25_45	1608099		calt0om	stability
gabapentin_bulk-oralmix_a_syringe-25_45	1606705		calt0om	stability
gabapentin_bulk-oralmix_a_syringe-25_45	1627695		calt0om	stability
gabapentin_bulk-oralmix_a_syringe-25_45	1641944		calt0om	stability
gabapentin_tablet-oralmix_a_bottle-25_45	1646819		calt0om	stability
gabapentin_tablet-oralmix_a_bottle-25_45	1647498		calt0om	stability
gabapentin_tablet-oralmix_a_bottle-25_45	1666240		calt0om	stability
gabapentin_tablet-oralmix_a_bottle-25_45	1678487		calt0om	stability
gabapentin_tablet-oralmix_a_bottle-25_45	1670447		calt0om	stability
gabapentin_tablet-oralmix_a_bottle-25_45	1668111		calt0om	stability
gabapentin_tablet-oralmix_a_syringe-25_45	1625483		calt0om	stability
gabapentin_tablet-oralmix_a_syringe-25_45	1646607		calt0om	stability
gabapentin_tablet-oralmix_a_syringe-25_45	1588549		calt0om	stability
gabapentin_tablet-oralmix_a_syringe-25_45	1594593		calt0om	stability
gabapentin_tablet-oralmix_a_syringe-25_45	1656229		calt0om	stability
gabapentin_tablet-oralmix_a_syringe-25_45	1676234		calt0om	stability
gabapentin_bulk-oralmix_a_bottle-25_60	1599503		calt0om	stability
gabapentin_bulk-oralmix_a_bottle-25_60	1617430		calt0om	stability
gabapentin_bulk-oralmix_a_bottle-25_60	1635396		calt0om	stability
gabapentin_bulk-oralmix_a_bottle-25_60	1630616		calt0om	stability
gabapentin_bulk-oralmix_a_bottle-25_60	1596847		calt0om	stability
gabapentin_bulk-oralmix_a_bottle-25_60	1595313		calt0om	stability
gabapentin_bulk-oralmix_a_syringe-25_60	1689016		calt0om	stability
gabapentin_bulk-oralmix_a_syringe-25_60	1687392		calt0om	stability
gabapentin_bulk-oralmix_a_syringe-25_60	1645715		calt0om	stability
gabapentin_bulk-oralmix_a_syringe-25_60	1678892		calt0om	stability
gabapentin_bulk-oralmix_a_syringe-25_60	1637849		calt0om	stability
gabapentin_bulk-oralmix_a_syringe-25_60	1642206		calt0om	stability
gabapentin_tablet-oralmix_a_bottle-25_60	1625432		calt0om	stability
gabapentin_tablet-oralmix_a_bottle-25_60	1625842		calt0om	stability
gabapentin_tablet-oralmix_a_bottle-25_60	1615563		calt0om	stability
gabapentin_tablet-oralmix_a_bottle-25_60	1698572		calt0om	stability
gabapentin_tablet-oralmix_a_bottle-25_60	1614105		calt0om	stability
gabapentin_tablet-oralmix_a_bottle-25_60	1609966		calt0om	stability
gabapentin_tablet-oralmix_a_syringe-25_60	1618794		calt0om	stability
gabapentin_tablet-oralmix_a_syringe-25_60	1617670		calt0om	stability
gabapentin_tablet-oralmix_a_syringe-25_60	1586575		calt0om	stability
gabapentin_tablet-oralmix_a_syringe-25_60	1581019		calt0om	stability
gabapentin_tablet-oralmix_a_syringe-25_60	1622052		calt0om	stability
gabapentin_tablet-oralmix_a_syringe-25_60	1620153		calt0om	stability
gabapentin_bulk-oralmix_a_bottle-25_75	1629426		calt0om	stability
gabapentin_bulk-oralmix_a_bottle-25_75	1627941		calt0om	stability
gabapentin_bulk-oralmix_a_bottle-25_75	1635930		calt0om	stability
gabapentin_bulk-oralmix_a_bottle-25_75	1622113		calt0om	stability
gabapentin_bulk-oralmix_a_bottle-25_75	1624841		calt0om	stability
gabapentin_bulk-oralmix_a_bottle-25_75	1623621		calt0om	stability
gabapentin_bulk-oralmix_a_syringe-25_75	1625904		calt0om	stability
gabapentin_bulk-oralmix_a_syringe-25_75	1631195		calt0om	stability
gabapentin_bulk-oralmix_a_syringe-25_75	1630224		calt0om	stability
gabapentin_bulk-oralmix_a_syringe-25_75	1636310		calt0om	stability
gabapentin_bulk-oralmix_a_syringe-25_75	1619407		calt0om	stability
gabapentin_bulk-oralmix_a_syringe-25_75	1619754		calt0om	stability
gabapentin_tablet-oralmix_a_bottle-25_75	1634737		calt0om	stability
gabapentin_tablet-oralmix_a_bottle-25_75	1636097		calt0om	stability
gabapentin_tablet-oralmix_a_bottle-25_75	1637103		calt0om	stability
gabapentin_tablet-oralmix_a_bottle-25_75	1637681		calt0om	stability
gabapentin_tablet-oralmix_a_bottle-25_75	1605893		calt0om	stability
gabapentin_tablet-oralmix_a_bottle-25_75	1606976		calt0om	stability
gabapentin_tablet-oralmix_a_syringe-25_75	1620718		calt0om	stability
gabapentin_tablet-oralmix_a_syringe-25_75	1617547		calt0om	stability
gabapentin_tablet-oralmix_a_syringe-25_75	1631193		calt0om	stability
gabapentin_tablet-oralmix_a_syringe-25_75	1633695		calt0om	stability
gabapentin_tablet-oralmix_a_syringe-25_75	1655831		calt0om	stability
gabapentin_tablet-oralmix_a_syringe-25_75	1661131		calt0om	stability
gabapentin_bulk-oralmix_a_bottle-25_90	1647534		calt0om	stability
gabapentin_bulk-oralmix_a_bottle-25_90	1638351		calt0om	stability
gabapentin_bulk-oralmix_a_bottle-25_90	1624674		calt0om	stability
gabapentin_bulk-oralmix_a_bottle-25_90	1622749		calt0om	stability
gabapentin_bulk-oralmix_a_bottle-25_90	1648771		calt0om	stability
gabapentin_bulk-oralmix_a_bottle-25_90	1646402		calt0om	stability
gabapentin_bulk-oralmix_a_syringe-25_90	1616202		calt0om	stability
gabapentin_bulk-oralmix_a_syringe-25_90	1621015		calt0om	stability
gabapentin_bulk-oralmix_a_syringe-25_90	1668518		calt0om	stability
gabapentin_bulk-oralmix_a_syringe-25_90	1659355		calt0om	stability
gabapentin_bulk-oralmix_a_syringe-25_90	1592633		calt0om	stability
gabapentin_bulk-oralmix_a_syringe-25_90	1581711		calt0om	stability
gabapentin_tablet-oralmix_a_bottle-25_90	1599300		calt0om	stability
gabapentin_tablet-oralmix_a_bottle-25_90	1597499		calt0om	stability
gabapentin_tablet-oralmix_a_bottle-25_90	1586520		calt0om	stability
gabapentin_tablet-oralmix_a_bottle-25_90	1582554		calt0om	stability
gabapentin_tablet-oralmix_a_bottle-25_90	1584647		calt0om	stability
gabapentin_tablet-oralmix_a_bottle-25_90	1587714		calt0om	stability
gabapentin_tablet-oralmix_a_syringe-25_90	1625840		calt0om	stability
gabapentin_tablet-oralmix_a_syringe-25_90	1625109		calt0om	stability
gabapentin_tablet-oralmix_a_syringe-25_90	1585588		calt0om	stability
gabapentin_tablet-oralmix_a_syringe-25_90	1600632		calt0om	stability
gabapentin_tablet-oralmix_a_syringe-25_90	1658220		calt0om	stability
gabapentin_tablet-oralmix_a_syringe-25_90	1662769		calt0om	stability
gabapentin_bulk-oralmixsf_a_bottle-25_7	1720270		calt0sf	stability
gabapentin_bulk-oralmixsf_a_bottle-25_7	1720611		calt0sf	stability
gabapentin_bulk-oralmixsf_a_bottle-25_7	1701004		calt0sf	stability
gabapentin_bulk-oralmixsf_a_bottle-25_7	1700017		calt0sf	stability
gabapentin_bulk-oralmixsf_a_bottle-25_7	1692694		calt0sf	stability
gabapentin_bulk-oralmixsf_a_bottle-25_7	1690230		calt0sf	stability
gabapentin_bulk-oralmixsf_a_syringe-25_7	1723109		calt0sf	stability
gabapentin_bulk-oralmixsf_a_syringe-25_7	1715704		calt0sf	stability
gabapentin_bulk-oralmixsf_a_syringe-25_7	1685192		calt0sf	stability
gabapentin_bulk-oralmixsf_a_syringe-25_7	1685085		calt0sf	stability
gabapentin_bulk-oralmixsf_a_syringe-25_7	1737396		calt0sf	stability
gabapentin_bulk-oralmixsf_a_syringe-25_7	1733346		calt0sf	stability
gabapentin_tablet-oralmixsf_a_bottle-25_7	1709417		calt0sf	stability
gabapentin_tablet-oralmixsf_a_bottle-25_7	1711269		calt0sf	stability
gabapentin_tablet-oralmixsf_a_bottle-25_7	1677030		calt0sf	stability
gabapentin_tablet-oralmixsf_a_bottle-25_7	1679969		calt0sf	stability
gabapentin_tablet-oralmixsf_a_bottle-25_7	1636118		calt0sf	stability
gabapentin_tablet-oralmixsf_a_bottle-25_7	1634774		calt0sf	stability
gabapentin_tablet-oralmixsf_a_syringe-25_7	1694219		calt0sf	stability
gabapentin_tablet-oralmixsf_a_syringe-25_7	1693720		calt0sf	stability
gabapentin_tablet-oralmixsf_a_syringe-25_7	1713512		calt0sf	stability
gabapentin_tablet-oralmixsf_a_syringe-25_7	1719958		calt0sf	stability
gabapentin_tablet-oralmixsf_a_syringe-25_7	1702977		calt0sf	stability
gabapentin_tablet-oralmixsf_a_syringe-25_7	1704343		calt0sf	stability
gabapentin_bulk-oralmixsf_a_bottle-25_14	1802204		calt0sf	stability
gabapentin_bulk-oralmixsf_a_bottle-25_14	1805442		calt0sf	stability
gabapentin_bulk-oralmixsf_a_bottle-25_14	1712801		calt0sf	stability
gabapentin_bulk-oralmixsf_a_bottle-25_14	1713354		calt0sf	stability
gabapentin_bulk-oralmixsf_a_bottle-25_14	1744510		calt0sf	stability
gabapentin_bulk-oralmixsf_a_bottle-25_14	1747559		calt0sf	stability
gabapentin_bulk-oralmixsf_a_syringe-25_14	1799469		calt0sf	stability
gabapentin_bulk-oralmixsf_a_syringe-25_14	1803475		calt0sf	stability
gabapentin_bulk-oralmixsf_a_syringe-25_14	1738998		calt0sf	stability
gabapentin_bulk-oralmixsf_a_syringe-25_14	1744476		calt0sf	stability
gabapentin_bulk-oralmixsf_a_syringe-25_14	1653828		calt0sf	stability
gabapentin_bulk-oralmixsf_a_syringe-25_14	1656760		calt0sf	stability
gabapentin_tablet-oralmixsf_a_bottle-25_14	1644840		calt0sf	stability
gabapentin_tablet-oralmixsf_a_bottle-25_14	1647790		calt0sf	stability
gabapentin_tablet-oralmixsf_a_bottle-25_14	1743886		calt0sf	stability
gabapentin_tablet-oralmixsf_a_bottle-25_14	1745745		calt0sf	stability
gabapentin_tablet-oralmixsf_a_bottle-25_14	1704609		calt0sf	stability
gabapentin_tablet-oralmixsf_a_bottle-25_14	1706400		calt0sf	stability
gabapentin_tablet-oralmixsf_a_syringe-25_14	1813289		calt0sf	stability
gabapentin_tablet-oralmixsf_a_syringe-25_14	1814032		calt0sf	stability
gabapentin_tablet-oralmixsf_a_syringe-25_14	1756388		calt0sf	stability
gabapentin_tablet-oralmixsf_a_syringe-25_14	1757982		calt0sf	stability
gabapentin_tablet-oralmixsf_a_syringe-25_14	1783954		calt0sf	stability
gabapentin_tablet-oralmixsf_a_syringe-25_14	1784060		calt0sf	stability
gabapentin_bulk-oralmixsf_a_bottle-25_30	1735878		calt0sf	stability
gabapentin_bulk-oralmixsf_a_bottle-25_30	1736222		calt0sf	stability
gabapentin_bulk-oralmixsf_a_bottle-25_30	1781229		calt0sf	stability
gabapentin_bulk-oralmixsf_a_bottle-25_30	1782558		calt0sf	stability
gabapentin_bulk-oralmixsf_a_bottle-25_30	1770115		calt0sf	stability
gabapentin_bulk-oralmixsf_a_bottle-25_30	1771068		calt0sf	stability
gabapentin_bulk-oralmixsf_a_syringe-25_30	1755641		calt0sf	stability
gabapentin_bulk-oralmixsf_a_syringe-25_30	1758174		calt0sf	stability
gabapentin_bulk-oralmixsf_a_syringe-25_30	1762826		calt0sf	stability
gabapentin_bulk-oralmixsf_a_syringe-25_30	1764836		calt0sf	stability
gabapentin_bulk-oralmixsf_a_syringe-25_30	1728323		calt0sf	stability
gabapentin_bulk-oralmixsf_a_syringe-25_30	1728410		calt0sf	stability
gabapentin_tablet-oralmixsf_a_bottle-25_30	1834535		calt0sf	stability
gabapentin_tablet-oralmixsf_a_bottle-25_30	1839223		calt0sf	stability
gabapentin_tablet-oralmixsf_a_bottle-25_30	1688485		calt0sf	stability
gabapentin_tablet-oralmixsf_a_bottle-25_30	1688641		calt0sf	stability
gabapentin_tablet-oralmixsf_a_bottle-25_30	1797374		calt0sf	stability
gabapentin_tablet-oralmixsf_a_bottle-25_30	1801813		calt0sf	stability
gabapentin_tablet-oralmixsf_a_syringe-25_30	1703192		calt0sf	stability
gabapentin_tablet-oralmixsf_a_syringe-25_30	1703927		calt0sf	stability
gabapentin_tablet-oralmixsf_a_syringe-25_30	1754476		calt0sf	stability
gabapentin_tablet-oralmixsf_a_syringe-25_30	1754193		calt0sf	stability
gabapentin_tablet-oralmixsf_a_syringe-25_30	1767036		calt0sf	stability
gabapentin_tablet-oralmixsf_a_syringe-25_30	1766110		calt0sf	stability
gabapentin_bulk-oralmixsf_a_bottle-25_45	1639729		calt45sf	stability
gabapentin_bulk-oralmixsf_a_bottle-25_45	1641026		calt45sf	stability
gabapentin_bulk-oralmixsf_a_bottle-25_45	1653544		calt45sf	stability
gabapentin_bulk-oralmixsf_a_bottle-25_45	1653555		calt45sf	stability
gabapentin_bulk-oralmixsf_a_bottle-25_45	1682889		calt45sf	stability
gabapentin_bulk-oralmixsf_a_bottle-25_45	1684602		calt45sf	stability
gabapentin_bulk-oralmixsf_a_syringe-25_45	1674262		calt45sf	stability
gabapentin_bulk-oralmixsf_a_syringe-25_45	1677449		calt45sf	stability
gabapentin_bulk-oralmixsf_a_syringe-25_45	1687338		calt45sf	stability
gabapentin_bulk-oralmixsf_a_syringe-25_45	1688523		calt45sf	stability
gabapentin_bulk-oralmixsf_a_syringe-25_45	1713829		calt45sf	stability
gabapentin_bulk-oralmixsf_a_syringe-25_45	1722737		calt45sf	stability
gabapentin_tablet-oralmixsf_a_bottle-25_45	1712267		calt45sf	stability
gabapentin_tablet-oralmixsf_a_bottle-25_45	1719057		calt45sf	stability
gabapentin_tablet-oralmixsf_a_bottle-25_45	1690451		calt45sf	stability
gabapentin_tablet-oralmixsf_a_bottle-25_45	1688010		calt45sf	stability
gabapentin_tablet-oralmixsf_a_bottle-25_45	1690012		calt45sf	stability
gabapentin_tablet-oralmixsf_a_bottle-25_45	1690260		calt45sf	stability
gabapentin_tablet-oralmixsf_a_syringe-25_45	1665115		calt45sf	stability
gabapentin_tablet-oralmixsf_a_syringe-25_45	1665179		calt45sf	stability
gabapentin_tablet-oralmixsf_a_syringe-25_45	1674827		calt45sf	stability
gabapentin_tablet-oralmixsf_a_syringe-25_45	1676395		calt45sf	stability
gabapentin_tablet-oralmixsf_a_syringe-25_45	1684647		calt45sf	stability
gabapentin_tablet-oralmixsf_a_syringe-25_45	1685073		calt45sf	stability
gabapentin_bulk-oralmixsf_a_bottle-25_60	1662466		calt45sf	stability
gabapentin_bulk-oralmixsf_a_bottle-25_60	1663998		calt45sf	stability
gabapentin_bulk-oralmixsf_a_bottle-25_60	1753402		calt45sf	stability
gabapentin_bulk-oralmixsf_a_bottle-25_60	1757257		calt45sf	stability
gabapentin_bulk-oralmixsf_a_bottle-25_60	1733428		calt45sf	stability
gabapentin_bulk-oralmixsf_a_bottle-25_60	1735643		calt45sf	stability
gabapentin_bulk-oralmixsf_a_syringe-25_60	1662449		calt45sf	stability
gabapentin_bulk-oralmixsf_a_syringe-25_60	1662825		calt45sf	stability
gabapentin_bulk-oralmixsf_a_syringe-25_60	1675118		calt45sf	stability
gabapentin_bulk-oralmixsf_a_syringe-25_60	1675898		calt45sf	stability
gabapentin_bulk-oralmixsf_a_syringe-25_60	1673302		calt45sf	stability
gabapentin_bulk-oralmixsf_a_syringe-25_60	1673708		calt45sf	stability
gabapentin_tablet-oralmixsf_a_bottle-25_60	1668674		calt45sf	stability
gabapentin_tablet-oralmixsf_a_bottle-25_60	1664548		calt45sf	stability
gabapentin_tablet-oralmixsf_a_bottle-25_60	1664874		calt45sf	stability
gabapentin_tablet-oralmixsf_a_bottle-25_60	1661208		calt45sf	stability
gabapentin_tablet-oralmixsf_a_bottle-25_60	1671298		calt45sf	stability
gabapentin_tablet-oralmixsf_a_bottle-25_60	1672737		calt45sf	stability
gabapentin_tablet-oralmixsf_a_syringe-25_60	1686438		calt45sf	stability
gabapentin_tablet-oralmixsf_a_syringe-25_60	1688711		calt45sf	stability
gabapentin_tablet-oralmixsf_a_syringe-25_60	1678720		calt45sf	stability
gabapentin_tablet-oralmixsf_a_syringe-25_60	1679970		calt45sf	stability
gabapentin_tablet-oralmixsf_a_syringe-25_60	1674688		calt45sf	stability
gabapentin_tablet-oralmixsf_a_syringe-25_60	1676760		calt45sf	stability
gabapentin_bulk-oralmixsf_a_bottle-25_75	1870974		calt45sf	stability
gabapentin_bulk-oralmixsf_a_bottle-25_75	1874731		calt45sf	stability
gabapentin_bulk-oralmixsf_a_bottle-25_75	1751393		calt45sf	stability
gabapentin_bulk-oralmixsf_a_bottle-25_75	1747241		calt45sf	stability
gabapentin_bulk-oralmixsf_a_bottle-25_75	1744000		calt45sf	stability
gabapentin_bulk-oralmixsf_a_bottle-25_75	1755463		calt45sf	stability
gabapentin_bulk-oralmixsf_a_syringe-25_75	1730496		calt45sf	stability
gabapentin_bulk-oralmixsf_a_syringe-25_75	1739740		calt45sf	stability
gabapentin_bulk-oralmixsf_a_syringe-25_75	1737496		calt45sf	stability
gabapentin_bulk-oralmixsf_a_syringe-25_75	1740691		calt45sf	stability
gabapentin_bulk-oralmixsf_a_syringe-25_75	1756062		calt45sf	stability
gabapentin_bulk-oralmixsf_a_syringe-25_75	1748961		calt45sf	stability
gabapentin_tablet-oralmixsf_a_bottle-25_75	1781446		calt45sf	stability
gabapentin_tablet-oralmixsf_a_bottle-25_75	1770718		calt45sf	stability
gabapentin_tablet-oralmixsf_a_bottle-25_75	1775490		calt45sf	stability
gabapentin_tablet-oralmixsf_a_bottle-25_75	1776831		calt45sf	stability
gabapentin_tablet-oralmixsf_a_bottle-25_75	1776925		calt45sf	stability
gabapentin_tablet-oralmixsf_a_bottle-25_75	1769058		calt45sf	stability
gabapentin_tablet-oralmixsf_a_syringe-25_75	1735617		calt45sf	stability
gabapentin_tablet-oralmixsf_a_syringe-25_75	1739751		calt45sf	stability
gabapentin_tablet-oralmixsf_a_syringe-25_75	1728396		calt45sf	stability
gabapentin_tablet-oralmixsf_a_syringe-25_75	1731838		calt45sf	stability
gabapentin_tablet-oralmixsf_a_syringe-25_75	1753891		calt45sf	stability
gabapentin_tablet-oralmixsf_a_syringe-25_75	1771655		calt45sf	stability
gabapentin_bulk-oralmixsf_a_bottle-25_90	1758446		calt45sf	stability
gabapentin_bulk-oralmixsf_a_bottle-25_90	1756403		calt45sf	stability
gabapentin_bulk-oralmixsf_a_bottle-25_90	1747064		calt45sf	stability
gabapentin_bulk-oralmixsf_a_bottle-25_90	1743397		calt45sf	stability
gabapentin_bulk-oralmixsf_a_bottle-25_90	1763381		calt45sf	stability
gabapentin_bulk-oralmixsf_a_bottle-25_90	1759881		calt45sf	stability
gabapentin_bulk-oralmixsf_a_syringe-25_90	1769567		calt45sf	stability
gabapentin_bulk-oralmixsf_a_syringe-25_90	1769618		calt45sf	stability
gabapentin_bulk-oralmixsf_a_syringe-25_90	1738900		calt45sf	stability
gabapentin_bulk-oralmixsf_a_syringe-25_90	1735014		calt45sf	stability
gabapentin_bulk-oralmixsf_a_syringe-25_90	1730059		calt45sf	stability
gabapentin_bulk-oralmixsf_a_syringe-25_90	1735135		calt45sf	stability
gabapentin_tablet-oralmixsf_a_bottle-25_90	1753909		calt45sf	stability
gabapentin_tablet-oralmixsf_a_bottle-25_90	1755854		calt45sf	stability
gabapentin_tablet-oralmixsf_a_bottle-25_90	1749339		calt45sf	stability
gabapentin_tablet-oralmixsf_a_bottle-25_90	1756431		calt45sf	stability
gabapentin_tablet-oralmixsf_a_bottle-25_90	1758584		calt45sf	stability
gabapentin_tablet-oralmixsf_a_bottle-25_90	1754093		calt45sf	stability
gabapentin_tablet-oralmixsf_a_syringe-25_90	1714459		calt45sf	stability
gabapentin_tablet-oralmixsf_a_syringe-25_90	1709686		calt45sf	stability
gabapentin_tablet-oralmixsf_a_syringe-25_90	1759977		calt45sf	stability
gabapentin_tablet-oralmixsf_a_syringe-25_90	1766287		calt45sf	stability
gabapentin_tablet-oralmixsf_a_syringe-25_90	1757511		calt45sf	stability
gabapentin_tablet-oralmixsf_a_syringe-25_90	1758831		calt45sf	stability
