# Supplementary material for: Stability of gabapentin in extemporaneously compounded oral suspensions
Source: PLoS One. 2017 Apr 17;12(4):e0175208. doi: 10.1371/journal.pone.0175208 (PMC5393583; doi:10.1371/journal.pone.0175208)
Supplement: S2 Appendix — Archive containing the HPLC stability results as browsable html pages. (ZIP) [file pone.0175208.s003.zip]

Archive with 66 entries (64 files):
- gaba_s2_html_results/
- gaba_s2_html_results/gabapentin.html
- gaba_s2_html_results/gabapentin/
- gaba_s2_html_results/gabapentin/index.html?preparation=bulk-oralmix&lot=a.html
- gaba_s2_html_results/gabapentin/index.html?preparation=bulk-oralmix&lot=a&condition=bottle-25&time=7.html
- gaba_s2_html_results/gabapentin/index.html?preparation=bulk-oralmix&lot=a&condition=bottle-25&time=14.html
- gaba_s2_html_results/gabapentin/index.html?preparation=bulk-oralmix&lot=a&condition=bottle-25&time=30.html
- gaba_s2_html_results/gabapentin/index.html?preparation=bulk-oralmix&lot=a&condition=bottle-25&time=45.html
- gaba_s2_html_results/gabapentin/index.html?preparation=bulk-oralmix&lot=a&condition=bottle-25&time=60.html
- gaba_s2_html_results/gabapentin/index.html?preparation=bulk-oralmix&lot=a&condition=bottle-25&time=75.html
- gaba_s2_html_results/gabapentin/index.html?preparation=bulk-oralmix&lot=a&condition=bottle-25&time=90.html
- gaba_s2_html_results/gabapentin/index.html?preparation=bulk-oralmix&lot=a&condition=syringe-25&time=7.html
- gaba_s2_html_results/gabapentin/index.html?preparation=bulk-oralmix&lot=a&condition=syringe-25&time=14.html
- gaba_s2_html_results/gabapentin/index.html?preparation=bulk-oralmix&lot=a&condition=syringe-25&time=30.html
- gaba_s2_html_results/gabapentin/index.html?preparation=bulk-oralmix&lot=a&condition=syringe-25&time=45.html
- gaba_s2_html_results/gabapentin/index.html?preparation=bulk-oralmix&lot=a&condition=syringe-25&time=60.html
- gaba_s2_html_results/gabapentin/index.html?preparation=bulk-oralmix&lot=a&condition=syringe-25&time=75.html
- gaba_s2_html_results/gabapentin/index.html?preparation=bulk-oralmix&lot=a&condition=syringe-25&time=90.html
- gaba_s2_html_results/gabapentin/index.html?preparation=tablet-oralmix&lot=a&condition=bottle-25&time=7.html
- gaba_s2_html_results/gabapentin/index.html?preparation=tablet-oralmix&lot=a&condition=bottle-25&time=14.html
- gaba_s2_html_results/gabapentin/index.html?preparation=tablet-oralmix&lot=a&condition=syringe-25&time=14.html
- gaba_s2_html_results/gabapentin/index.html?preparation=tablet-oralmix&lot=a&condition=bottle-25&time=30.html
- gaba_s2_html_results/gabapentin/index.html?preparation=tablet-oralmix&lot=a&condition=bottle-25&time=45.html
- gaba_s2_html_results/gabapentin/index.html?preparation=tablet-oralmix&lot=a&condition=bottle-25&time=60.html
- gaba_s2_html_results/gabapentin/index.html?preparation=tablet-oralmix&lot=a&condition=bottle-25&time=75.html
- gaba_s2_html_results/gabapentin/index.html?preparation=tablet-oralmix&lot=a&condition=bottle-25&time=90.html
- gaba_s2_html_results/gabapentin/index.html?preparation=bulk-oralmixsf&lot=a.html
- gaba_s2_html_results/gabapentin/index.html?preparation=tablet-oralmix&lot=a&condition=syringe-25&time=7.html
- gaba_s2_html_results/gabapentin/index.html?preparation=tablet-oralmixsf&lot=a&condition=bottle-25&time=14.html
- gaba_s2_html_results/gabapentin/index.html?preparation=tablet-oralmix&lot=a&condition=syringe-25&time=30.html
- gaba_s2_html_results/gabapentin/index.html?preparation=tablet-oralmix&lot=a&condition=syringe-25&time=45.html
- gaba_s2_html_results/gabapentin/index.html?preparation=tablet-oralmix&lot=a&condition=syringe-25&time=60.html
- gaba_s2_html_results/gabapentin/index.html?preparation=tablet-oralmixsf&lot=a.html
- gaba_s2_html_results/gabapentin/index.html?preparation=bulk-oralmixsf&lot=a&condition=bottle-25&time=7.html
- gaba_s2_html_results/gabapentin/index.html?preparation=tablet-oralmix&lot=a&condition=syringe-25&time=90.html
- gaba_s2_html_results/gabapentin/index.html?preparation=bulk-oralmixsf&lot=a&condition=bottle-25&time=14.html
- gaba_s2_html_results/gabapentin/index.html?preparation=bulk-oralmixsf&lot=a&condition=bottle-25&time=30.html
- gaba_s2_html_results/gabapentin/index.html?preparation=bulk-oralmixsf&lot=a&condition=bottle-25&time=45.html
- gaba_s2_html_results/gabapentin/index.html?preparation=bulk-oralmixsf&lot=a&condition=bottle-25&time=60.html
- gaba_s2_html_results/gabapentin/index.html?preparation=bulk-oralmixsf&lot=a&condition=bottle-25&time=75.html
- gaba_s2_html_results/gabapentin/index.html?preparation=bulk-oralmixsf&lot=a&condition=bottle-25&time=90.html
- gaba_s2_html_results/gabapentin/index.html?preparation=bulk-oralmixsf&lot=a&condition=syringe-25&time=7.html
- gaba_s2_html_results/gabapentin/index.html?calibrationId=calt0om.html
- gaba_s2_html_results/gabapentin/index.html?preparation=bulk-oralmixsf&lot=a&condition=syringe-25&time=14.html
- gaba_s2_html_results/gabapentin/index.html?preparation=bulk-oralmixsf&lot=a&condition=syringe-25&time=30.html
- gaba_s2_html_results/gabapentin/index.html?preparation=bulk-oralmixsf&lot=a&condition=syringe-25&time=45.html
- gaba_s2_html_results/gabapentin/index.html?preparation=bulk-oralmixsf&lot=a&condition=syringe-25&time=60.html
- gaba_s2_html_results/gabapentin/index.html?preparation=bulk-oralmixsf&lot=a&condition=syringe-25&time=75.html
- gaba_s2_html_results/gabapentin/index.html?calibrationId=calt0sf.html
- gaba_s2_html_results/gabapentin/index.html?preparation=bulk-oralmixsf&lot=a&condition=syringe-25&time=90.html
- gaba_s2_html_results/gabapentin/index.html?preparation=tablet-oralmixsf&lot=a&condition=bottle-25&time=7.html
- gaba_s2_html_results/gabapentin/index.html?preparation=tablet-oralmixsf&lot=a&condition=syringe-25&time=75.html
- gaba_s2_html_results/gabapentin/index.html?preparation=tablet-oralmixsf&lot=a&condition=bottle-25&time=30.html
- gaba_s2_html_results/gabapentin/index.html?preparation=tablet-oralmixsf&lot=a&condition=bottle-25&time=45.html
- gaba_s2_html_results/gabapentin/index.html?calibrationId=calt45sf.html
- gaba_s2_html_results/gabapentin/index.html?preparation=tablet-oralmixsf&lot=a&condition=bottle-25&time=60.html
- gaba_s2_html_results/gabapentin/index.html?preparation=tablet-oralmixsf&lot=a&condition=bottle-25&time=75.html
- gaba_s2_html_results/gabapentin/index.html?preparation=tablet-oralmixsf&lot=a&condition=bottle-25&time=90.html
- gaba_s2_html_results/gabapentin/index.html?preparation=tablet-oralmixsf&lot=a&condition=syringe-25&time=7.html
- gaba_s2_html_results/gabapentin/index.html?preparation=tablet-oralmixsf&lot=a&condition=syringe-25&time=14.html
- gaba_s2_html_results/gabapentin/index.html?preparation=tablet-oralmix&lot=a.html
- gaba_s2_html_results/gabapentin/index.html?preparation=tablet-oralmixsf&lot=a&condition=syringe-25&time=30.html
- gaba_s2_html_results/gabapentin/index.html?preparation=tablet-oralmixsf&lot=a&condition=syringe-25&time=45.html
- gaba_s2_html_results/gabapentin/index.html?preparation=tablet-oralmixsf&lot=a&condition=syringe-25&time=60.html
- gaba_s2_html_results/gabapentin/index.html?preparation=tablet-oralmix&lot=a&condition=syringe-25&time=75.html
- gaba_s2_html_results/gabapentin/index.html?preparation=tablet-oralmixsf&lot=a&condition=syringe-25&time=90.html
